# Supplementary material for: Fungal mycelium classified in different material families based on glycerol treatment
Source: Commun Biol. 2020 Jun 26;3:334. doi: 10.1038/s42003-020-1064-4 (PMC7320155; doi:10.1038/s42003-020-1064-4)
Supplement: Supplementary file 2 — Supplementary Data [file 42003_2020_1064_MOESM2_ESM.xlsx]

## Sheet: Figure 2
The data in this sheet was used for Figure 2
cntrl			H20			1%Glyc			2%Glyc			4%Glyc			8%Glyc			16%Glyc			32%Glyc
Strain	Standard force	stress	Strain	Standard force	Stress	Strain	Standard force		Strain	Standard force		Strain	Standard force		Strain	Standard force		Strain	Standard force		Strain	Standard force	Stress
%	N	Mpa	%	N	Mpa	%	N		%	N		%	N		%	N		%	N		%	N	Mpa
0	0.0107679	0.00421205	0	0.00942718	0.00711547	0	0.0141424	0.0086674	0	0.0120017	0.0093871	0	0.0101461	0.00869065	0	0.00495793	0.00395856	0	0.00430987	0.00352165	0	0.00663849	0.0033432
1.10496e-06	0.0148379	0.00580407	5.86242e-06	0.00822367	0.00620708	8.83858e-07	0.013194	0.00808614	-1.92349e-06	0.00993948	0.00777414	1.84559e-06	0.00881218	0.00754807	1.74158e-06	0.00378326	0.00302067	-4.28226e-06	0.0046995	0.00384002	3.95583e-06	0.00617158	0.00310806
2.30093e-06	0.0157907	0.00617678	2.20978e-06	0.00847791	0.00639898	2.27463e-06	0.0139407	0.00854377	-3.15817e-06	0.0103087	0.00806291	1.55965e-06	0.00822841	0.00704805	-5.08179e-06	0.00555812	0.00443778	-6.82567e-06	0.0039008	0.0031874	7.39286e-07	0.00625178	0.00314845
4.26386e-06	0.0189972	0.00743108	4.70553e-06	0.0105822	0.00798726	-5.19916e-07	0.0148161	0.00908031	-7.79794e-08	0.00944722	0.00738912	-2.72939e-06	0.011123	0.00952737	2.13149e-06	0.00707505	0.00564894	-4.36012e-06	0.00591111	0.00483004	-3.13872e-06	0.00516477	0.00260102
4.04287e-06	0.0193808	0.00758109	3.66564e-06	0.00955597	0.00721268	1.27379e-06	0.0175932	0.0107823	-6.36832e-07	0.00911942	0.00713273	5.51077e-06	0.00902774	0.00773271	-2.14449e-06	0.00527012	0.00420783	-4.34715e-06	0.00404721	0.00330703	-2.99605e-06	0.0052913	0.00266474
-4.67985e-07	0.0203481	0.0079595	6.26538e-06	0.00726517	0.00548362	3.1065e-06	0.0146121	0.00895525	-1.49461e-06	0.0108123	0.00845682	7.92823e-07	0.0114142	0.00977687	2.59938e-07	0.0060573	0.00483634	-5.57992e-06	0.00464439	0.00379499	-8.94925e-07	0.00537338	0.00270608
3.90377e-05	0.0238996	0.00934872	0.000106602	0.0101471	0.00765885	4.23732e-06	0.0171889	0.0105345	0.000239228	0.00761055	0.00595258	0.00047494	0.0104343	0.0089375	6.2697e-05	0.00586558	0.00468326	0.000447159	0.00433584	0.00354287	0.000288931	0.00476182	0.00239809
0.000905551	0.0262613	0.0102725	0.00124035	0.0117502	0.00886888	8.74889e-05	0.0149811	0.0091814	0.00153037	0.0109041	0.00852861	0.00197301	0.0127688	0.0109371	0.00110119	0.00478816	0.00382301	0.00193246	0.00416635	0.00340438	0.00163918	0.00462255	0.00232795
0.00283141	0.040222	0.0157335	0.00336453	0.0184379	0.0139166	0.00118737	0.0156022	0.00956209	0.00380658	0.0157992	0.0123573	0.00419392	0.0146496	0.0125481	0.00310219	0.0108346	0.00865066	0.00411785	0.00598842	0.00489322	0.00367478	0.00459763	0.00231541
0.00506782	0.0532394	0.0208254	0.00546592	0.026318	0.0198644	0.0032828	0.0180151	0.0110408	0.0059609	0.0191901	0.0150095	0.00645922	0.0195296	0.0167281	0.0054236	0.0100228	0.00800248	0.00636941	0.00543759	0.00444313	0.00581134	0.00550949	0.00277462
0.00716075	0.0671907	0.0262827	0.00764233	0.0332702	0.0251118	0.00532966	0.0197621	0.0121115	0.00820947	0.0236901	0.0185291	0.00878514	0.0206893	0.0177214	0.00758131	0.017034	0.0136005	0.00869755	0.00744266	0.0060815	0.0080338	0.00394573	0.0019871
0.00919891	0.0826392	0.0323257	0.00972667	0.0418101	0.0315575	0.00749423	0.0219249	0.013437	0.0103542	0.0271917	0.0212679	0.0110089	0.0248219	0.0212612	0.00964294	0.0165448	0.0132099	0.0109067	0.00632344	0.00516697	0.0101736	0.00702575	0.00353823
0.011477	0.102033	0.0399118	0.012056	0.0500217	0.0377555	0.00955628	0.0244047	0.0149568	0.0127449	0.0303268	0.02372	0.0134583	0.0312409	0.0267594	0.0119552	0.017895	0.0142879	0.0133399	0.00735885	0.00601301	0.0125602	0.00612311	0.00308365
0.0134836	0.119279	0.046658	0.0141082	0.0582254	0.0439475	0.0118759	0.0280591	0.0171965	0.0148526	0.0359434	0.0281131	0.0156297	0.0336098	0.0287885	0.0139967	0.0232832	0.0185901	0.0154834	0.00859117	0.00701995	0.0146362	0.0051329	0.00258497
0.0156266	0.137336	0.0537213	0.0163178	0.0684487	0.0516639	0.0138997	0.031502	0.0193065	0.0170964	0.0413272	0.032324	0.017946	0.0372699	0.0319235	0.0161963	0.0280337	0.022383	0.0178008	0.0081162	0.00663185	0.0168674	0.00670232	0.00337535
0.01795	0.156276	0.06113	0.0186717	0.0788945	0.0595482	0.0160914	0.0341347	0.02092	0.0195114	0.0464773	0.0363521	0.0204047	0.0423393	0.0362657	0.0185368	0.0286527	0.0228772	0.0202618	0.00963177	0.00787024	0.0192613	0.00799214	0.00402491
0.0204106	0.178586	0.0698568	0.021211	0.0905457	0.0683423	0.0184339	0.0355565	0.0217914	0.0220984	0.0516119	0.0403682	0.0230193	0.0495022	0.0424011	0.0210377	0.0334808	0.0267321	0.0228676	0.00900789	0.00736047	0.0218192	0.00661845	0.00333311
0.0230511	0.203265	0.0795105	0.0238505	0.105786	0.0798455	0.0209393	0.0393654	0.0241257	0.024108	0.0577381	0.0451597	0.0256985	0.0544123	0.0466068	0.0237007	0.0390457	0.0311753	0.025528	0.00813749	0.00664925	0.0238153	0.00643597	0.00324121
0.0250516	0.223058	0.0872529	0.0258511	0.11912	0.0899097	0.0235708	0.0436418	0.0267466	0.0267903	0.0664155	0.0519467	0.0277123	0.0586674	0.0502516	0.0257011	0.0427932	0.0341674	0.0275314	0.00904716	0.00739255	0.0264666	0.00638144	0.00321375
0.0277143	0.246598	0.0964609	0.0285231	0.135031	0.101919	0.0262415	0.047961	0.0293937	0.0294274	0.0735562	0.0575318	0.0297143	0.0641318	0.0549321	0.0277197	0.0450268	0.0359508	0.0295313	0.010142	0.00828715	0.0291112	0.00691011	0.00347999
0.0303729	0.270857	0.10595	0.0311851	0.154682	0.116752	0.0288886	0.0519719	0.0318518	0.0314363	0.0791061	0.0618726	0.0323743	0.0711968	0.0609836	0.0303708	0.0499223	0.0398595	0.0315284	0.0115498	0.00943747	0.031116	0.00808227	0.0040703
0.033033	0.297452	0.116353	0.0338258	0.171149	0.12918	0.0308892	0.0552409	0.0338553	0.0334395	0.0859685	0.0672401	0.0343761	0.0781639	0.0669513	0.032372	0.0542936	0.0433497	0.033528	0.0103213	0.00843369	0.033125	0.00779087	0.00392355
0.0350523	0.318247	0.124488	0.0358297	0.185974	0.14037	0.0329054	0.0586485	0.0359437	0.0361096	0.0961585	0.0752101	0.0363833	0.0836437	0.071645	0.0350348	0.060755	0.0485086	0.0361831	0.00980779	0.00801407	0.0357903	0.00616068	0.00310257
0.0370517	0.339153	0.132665	0.0385093	0.209547	0.158163	0.0349142	0.06313	0.0386902	0.0387771	0.105377	0.0824207	0.0390496	0.093231	0.079857	0.0370477	0.0635488	0.0507393	0.038189	0.009055	0.00739895	0.0377906	0.00665175	0.00334988
0.0397082	0.366088	0.143201	0.0405286	0.226738	0.171138	0.0375909	0.0680779	0.0417227	0.0414167	0.11721	0.0916754	0.041708	0.102018	0.0873831	0.0397045	0.0672656	0.0537069	0.0401963	0.0109408	0.00893987	0.0404261	0.00944221	0.00475518
0.042364	0.39345	0.153904	0.0431832	0.251719	0.189993	0.0402388	0.072773	0.0446001	0.0434341	0.127078	0.0993934	0.0437109	0.111237	0.0952798	0.0417101	0.0712946	0.0569238	0.0428494	0.0136947	0.0111901	0.0424349	0.0103264	0.00520044
0.0443794	0.41451	0.162142	0.0458506	0.277284	0.209289	0.0422501	0.0770561	0.0472251	0.0454609	0.138628	0.108428	0.0463685	0.123414	0.10571	0.0443654	0.0793444	0.063351	0.0455046	0.0144062	0.0117715	0.0444391	0.00879012	0.00442678
0.0463905	0.436219	0.170634	0.0478519	0.296803	0.224022	0.0449148	0.0839681	0.0514612	0.0481182	0.153597	0.120136	0.0483759	0.133546	0.114389	0.0463819	0.0840676	0.0671222	0.0475109	0.0126926	0.0103713	0.0471011	0.00738395	0.00371862
0.0483985	0.457446	0.178937	0.0505172	0.324677	0.245061	0.0469293	0.0902007	0.055281	0.0507871	0.168404	0.131717	0.0503862	0.141328	0.121055	0.049034	0.086472	0.0690419	0.0501783	0.0103429	0.00845134	0.0497589	0.00898047	0.00452264
0.051051	0.486608	0.190344	0.0525183	0.347606	0.262367	0.0495759	0.0970446	0.0594754	0.0534368	0.187661	0.146779	0.0523945	0.150169	0.128627	0.0510514	0.0893221	0.0713175	0.0528354	0.013471	0.0110073	0.0523969	0.00843558	0.00424823
0.0530502	0.508308	0.198833	0.0545187	0.371048	0.280061	0.051576	0.101423	0.0621587	0.0554538	0.202791	0.158613	0.0550416	0.163185	0.139776	0.0530521	0.0954099	0.0761782	0.0554925	0.015594	0.0127421	0.0544024	0.00891773	0.00449105
0.0557096	0.539324	0.210965	0.0571898	0.401655	0.303162	0.0542441	0.109582	0.0671594	0.0581104	0.224061	0.175249	0.0577149	0.17939	0.153657	0.055052	0.101445	0.0809972	0.0581447	0.0179379	0.0146573	0.056409	0.0088281	0.0044459
0.0577251	0.562175	0.219904	0.0598409	0.436232	0.32926	0.0562588	0.117032	0.0717252	0.0601221	0.239943	0.18767	0.0597152	0.191919	0.164388	0.0570539	0.105642	0.0843479	0.060156	0.014987	0.0122461	0.0584052	0.0086964	0.00437958
0.0597293	0.583702	0.228324	0.0618736	0.462897	0.349386	0.0589308	0.127114	0.0779041	0.0627815	0.262717	0.205483	0.0617218	0.204125	0.174843	0.0590601	0.10956	0.0874758	0.0621694	0.0128427	0.010494	0.0610648	0.00956382	0.00481642
0.0623918	0.61325	0.239883	0.064529	0.497865	0.37578	0.0615982	0.137499	0.0842688	0.06544	0.286734	0.224268	0.0637231	0.216865	0.185756	0.0617199	0.114914	0.0917512	0.0648307	0.0159769	0.013055	0.0637172	0.0104468	0.00526108
0.0650463	0.644316	0.252035	0.0672001	0.538412	0.406384	0.064237	0.150348	0.0921433	0.0674484	0.306004	0.239341	0.066386	0.235014	0.201301	0.0643797	0.121782	0.0972345	0.067483	0.0173023	0.014138	0.065733	0.0114249	0.0057537
0.0670593	0.667887	0.261255	0.06985	0.578981	0.437005	0.0662685	0.16118	0.0987819	0.0694485	0.325268	0.254408	0.0690522	0.252622	0.216383	0.0670363	0.127705	0.101964	0.0701277	0.0125942	0.0102909	0.0683881	0.00934366	0.00470555
0.0690688	0.691754	0.270591	0.0718632	0.609603	0.460118	0.0689311	0.176695	0.10829	0.0721125	0.352346	0.275587	0.0717201	0.270652	0.231827	0.0690432	0.130993	0.104589	0.0721367	0.0140802	0.0115051	0.0703868	0.00854563	0.00430365
0.0717447	0.723136	0.282866	0.0738639	0.641648	0.484305	0.0715958	0.190855	0.116968	0.0747675	0.380583	0.297672	0.0743915	0.291274	0.249491	0.0710465	0.134964	0.107759	0.0748005	0.016363	0.0133704	0.073034	0.00966646	0.00486811
0.0743966	0.75313	0.294599	0.075874	0.673184	0.508108	0.0742565	0.209024	0.128104	0.0767718	0.401987	0.314413	0.0770388	0.312354	0.267547	0.0730605	0.139915	0.111712	0.0767989	0.018323	0.014972	0.0756701	0.0105031	0.00528944
0.077053	0.786212	0.307539	0.0785216	0.717891	0.541852	0.0769222	0.230977	0.141558	0.0794393	0.429116	0.335632	0.0797064	0.3322	0.284546	0.0757017	0.147915	0.1181	0.0794507	0.0152916	0.012495	0.0776833	0.0115288	0.00580601
0.0790731	0.809852	0.316787	0.0805276	0.751524	0.567238	0.0789232	0.245962	0.150742	0.0814679	0.450888	0.352661	0.081712	0.346976	0.297203	0.0777021	0.151328	0.120825	0.0821061	0.0158375	0.012941	0.0796816	0.0101166	0.00509483
0.0817429	0.841382	0.32912	0.0831953	0.795592	0.600499	0.0809232	0.261893	0.160506	0.0841205	0.481485	0.376593	0.0837198	0.361163	0.309355	0.0797029	0.153486	0.122548	0.084125	0.0164031	0.0134032	0.082323	0.0110904	0.00558522
0.0843987	0.872788	0.341405	0.0852017	0.830138	0.626574	0.0835823	0.285709	0.175102	0.0867725	0.51261	0.400937	0.0857433	0.376635	0.322607	0.0817182	0.157396	0.12567	0.0867862	0.0197127	0.0161075	0.0843217	0.0110734	0.00557668
0.0870554	0.906593	0.354628	0.0872058	0.86466	0.65263	0.086254	0.311374	0.190831	0.0887821	0.534887	0.41836	0.0883858	0.399103	0.341851	0.0837285	0.161581	0.129011	0.0887887	0.0200289	0.0163659	0.0869722	0.0117925	0.0059388
0.0890575	0.931692	0.364446	0.0898594	0.91085	0.687494	0.0882531	0.332484	0.203768	0.0914502	0.565628	0.442405	0.0910467	0.4207	0.36035	0.085736	0.167556	0.133782	0.0914442	0.0179889	0.014699	0.0889858	0.011716	0.00590025
0.0910658	0.957088	0.37438	0.092516	0.957502	0.722706	0.0902729	0.35382	0.216844	0.0934637	0.587957	0.459869	0.0930466	0.436366	0.373769	0.0883804	0.173027	0.13815	0.09344	0.0177388	0.0144946	0.0909852	0.0121222	0.00610485
0.0930751	0.981479	0.383921	0.0945288	0.994322	0.750497	0.0929309	0.383082	0.234778	0.096106	0.620408	0.48525	0.0950565	0.452012	0.38717	0.0903871	0.176093	0.140598	0.0954395	0.0196145	0.0160273	0.0936453	0.012396	0.00624274
0.0957257	1.01464	0.396893	0.0965374	1.03093	0.778126	0.0949401	0.406368	0.249049	0.0987712	0.653746	0.511326	0.0970626	0.467425	0.400373	0.0930557	0.180928	0.144458	0.0974375	0.0199237	0.0162799	0.0956464	0.0130063	0.00655008
0.0983907	1.04709	0.409585	0.0985504	1.06794	0.80606	0.0975858	0.439865	0.269578	0.100785	0.678915	0.531012	0.0990618	0.48293	0.413653	0.095715	0.189266	0.151115	0.0994379	0.0211819	0.017308	0.0976459	0.0136406	0.00686952
0.100398	1.07132	0.419065	0.101206	1.11596	0.842305	0.100254	0.473531	0.290211	0.102794	0.703732	0.550423	0.101708	0.503769	0.431504	0.0977249	0.19588	0.156397	0.102083	0.0212996	0.0174042	0.100298	0.0128976	0.00649532
0.102408	1.0962	0.428795	0.103207	1.15292	0.870208	0.102261	0.500968	0.307026	0.10546	0.737702	0.576992	0.103708	0.520252	0.445622	0.100369	0.201139	0.160595	0.104735	0.0224546	0.0183479	0.102297	0.0117909	0.00593799
0.104416	1.12017	0.438174	0.105852	1.20407	0.908808	0.104266	0.5284	0.323838	0.108118	0.77173	0.603607	0.105727	0.537111	0.460062	0.102376	0.204227	0.163061	0.106738	0.0228554	0.0186754	0.104297	0.0120453	0.0060661
0.106417	1.14373	0.44739	0.107871	1.24112	0.936778	0.106922	0.564637	0.346047	0.110783	0.805753	0.630218	0.107726	0.55314	0.473792	0.104383	0.208753	0.166675	0.108756	0.0248721	0.0203233	0.106947	0.0128172	0.00645484
0.10907	1.17568	0.459887	0.109873	1.27872	0.965154	0.109599	0.602139	0.369031	0.112785	0.830371	0.649473	0.109729	0.568862	0.487259	0.106399	0.21383	0.170729	0.111399	0.0227997	0.0186299	0.109601	0.0126379	0.00636456
0.111735	1.21028	0.473421	0.111883	1.3156	0.992994	0.112264	0.642036	0.393483	0.115445	0.864116	0.675866	0.112389	0.589506	0.504941	0.109064	0.220002	0.175656	0.11406	0.022945	0.0187487	0.1116	0.0115915	0.00583755
0.113743	1.2355	0.483287	0.114529	1.36792	1.03248	0.114283	0.671937	0.411808	0.118106	0.897369	0.701875	0.115053	0.610803	0.523183	0.111718	0.224424	0.179187	0.116059	0.0232655	0.0190105	0.113597	0.011207	0.00564396
0.116415	1.26782	0.49593	0.117201	1.41992	1.07173	0.116946	0.709376	0.434753	0.120772	0.930043	0.727431	0.117065	0.627483	0.53747	0.114384	0.230458	0.184005	0.118065	0.0260103	0.0212533	0.115611	0.0117344	0.00590956
0.119082	1.30058	0.508742	0.119213	1.45984	1.10186	0.119608	0.746573	0.457549	0.122774	0.954786	0.746784	0.119734	0.649298	0.556156	0.116384	0.236538	0.188859	0.120064	0.0264409	0.0216052	0.118268	0.013945	0.00702283
0.121747	1.33382	0.521744	0.121225	1.49958	1.13186	0.122263	0.785032	0.48112	0.124783	0.978384	0.76524	0.122392	0.669693	0.573625	0.119057	0.242242	0.193414	0.122721	0.023686	0.0193541	0.120916	0.0131722	0.00663363
0.124415	1.36963	0.535755	0.123875	1.55436	1.1732	0.124275	0.81597	0.50008	0.12745	1.01179	0.791365	0.125045	0.692448	0.593116	0.1217	0.246505	0.196817	0.125367	0.0228412	0.0186639	0.122939	0.0120573	0.00607213
0.126418	1.39489	0.545632	0.125887	1.59539	1.20417	0.12693	0.858989	0.526445	0.130099	1.04498	0.817329	0.12773	0.714409	0.611927	0.123703	0.249497	0.199206	0.12802	0.0249064	0.0203513	0.125602	0.012728	0.00640995
0.128429	1.41914	0.55512	0.127889	1.63572	1.23462	0.129594	0.899304	0.551153	0.132104	1.06971	0.836673	0.130382	0.735664	0.630133	0.12571	0.253374	0.202301	0.130055	0.0260417	0.021279	0.128243	0.0137441	0.00692163
0.131087	1.45118	0.567652	0.130554	1.68749	1.27369	0.132257	0.938662	0.575274	0.134777	1.10449	0.863877	0.132382	0.752231	0.644324	0.127711	0.258665	0.206526	0.132677	0.0260336	0.0212724	0.130896	0.015386	0.0077485
0.133738	1.4848	0.580804	0.133207	1.73954	1.31297	0.134929	0.978176	0.599491	0.136781	1.13075	0.884417	0.134385	0.767456	0.657364	0.12971	0.263498	0.210385	0.134676	0.0246621	0.0201517	0.132907	0.0146243	0.00736491
0.135756	1.5098	0.590583	0.135855	1.79217	1.3527	0.136941	1.00792	0.617721	0.139451	1.16523	0.91138	0.137045	0.790286	0.676919	0.132374	0.267961	0.213948	0.137331	0.0226979	0.0185467	0.134913	0.0155735	0.00784295
0.137758	1.53518	0.60051	0.137873	1.83172	1.38255	0.139594	1.04852	0.642603	0.142108	1.19749	0.936616	0.13906	0.806357	0.690685	0.135035	0.273331	0.218236	0.139337	0.0267201	0.0218334	0.136922	0.0144907	0.00729765
0.140403	1.56579	0.612485	0.140538	1.8848	1.42261	0.142247	1.09047	0.668311	0.144751	1.23244	0.963953	0.141735	0.828436	0.709596	0.137048	0.278531	0.222388	0.141341	0.0293248	0.0239617	0.139558	0.0146262	0.00736589
0.142403	1.58969	0.621833	0.143204	1.93557	1.46093	0.144259	1.12017	0.686513	0.146755	1.25825	0.984136	0.144384	0.850755	0.728714	0.139048	0.284448	0.227112	0.143344	0.0299352	0.0244605	0.142199	0.015005	0.00755662
0.145059	1.62376	0.63516	0.145878	1.99047	1.50237	0.146273	1.14957	0.704533	0.148776	1.28488	1.00496	0.147038	0.872196	0.747079	0.141055	0.287961	0.229917	0.145347	0.0275871	0.0225418	0.144206	0.0165064	0.00831275
0.147079	1.65007	0.645453	0.148529	2.04705	1.54508	0.148941	1.19103	0.729945	0.151414	1.31849	1.03125	0.149695	0.8928	0.764728	0.143728	0.29175	0.232942	0.148008	0.0258562	0.0211274	0.146211	0.0172833	0.00870403
0.149745	1.68278	0.658248	0.150536	2.08881	1.5766	0.150943	1.22149	0.748608	0.153422	1.34331	1.05067	0.151697	0.909978	0.779441	0.146359	0.296231	0.23652	0.150659	0.0299851	0.0245012	0.148211	0.0171924	0.00865826
0.1524	1.71456	0.670676	0.153214	2.14393	1.6182	0.153577	1.26176	0.773288	0.155422	1.36723	1.06938	0.153712	0.926763	0.793819	0.149033	0.303123	0.242023	0.15266	0.0309956	0.0253269	0.150219	0.0168087	0.008465
0.155065	1.74712	0.683413	0.15522	2.18216	1.64705	0.155577	1.2905	0.790905	0.157427	1.39218	1.08889	0.156369	0.948817	0.812709	0.151708	0.308362	0.246206	0.154657	0.0285963	0.0233664	0.15285	0.0153182	0.00771435
0.157073	1.77404	0.693945	0.157868	2.23569	1.68746	0.157579	1.32121	0.809725	0.15945	1.41751	1.1087	0.159021	0.97037	0.83117	0.154378	0.312899	0.249828	0.15732	0.0254122	0.0207646	0.15486	0.0150757	0.00759225
0.159076	1.80036	0.704241	0.160522	2.29263	1.73043	0.15959	1.35296	0.829187	0.162102	1.45223	1.13586	0.161036	0.986926	0.845351	0.157028	0.319479	0.255082	0.159971	0.0296603	0.0242358	0.157505	0.0155071	0.00780953
0.161095	1.8252	0.713955	0.163187	2.34963	1.77346	0.162252	1.39469	0.85476	0.164102	1.47745	1.15558	0.163039	1.00224	0.858465	0.159687	0.327699	0.261645	0.161972	0.032877	0.0268642	0.159532	0.0163482	0.00823309
0.163741	1.85739	0.726547	0.165196	2.39172	1.80523	0.164909	1.43638	0.880308	0.166764	1.50983	1.18091	0.165048	1.0179	0.871878	0.161708	0.331353	0.264563	0.163975	0.0316182	0.0258356	0.162172	0.0167938	0.00845748
0.16639	1.89194	0.740061	0.167195	2.43413	1.83724	0.166914	1.46675	0.898921	0.168763	1.53385	1.1997	0.167702	1.03869	0.88969	0.163709	0.33448	0.267059	0.16598	0.0299881	0.0245036	0.164824	0.0170567	0.00858988
0.168396	1.91757	0.75009	0.169197	2.47678	1.86943	0.168924	1.49646	0.917131	0.171437	1.56796	1.22638	0.169707	1.0545	0.903235	0.165709	0.337609	0.269557	0.168637	0.0291903	0.0238518	0.166826	0.0169244	0.00852326
0.170415	1.94198	0.759636	0.171844	2.53358	1.9123	0.17093	1.52596	0.935212	0.174099	1.60208	1.25306	0.171706	1.06994	0.91646	0.168363	0.344582	0.275125	0.170639	0.0327031	0.0267221	0.168828	0.0174521	0.00878901
0.173078	1.97304	0.771788	0.173863	2.57479	1.94341	0.17359	1.56512	0.959208	0.1761	1.62761	1.27303	0.173714	1.08555	0.929828	0.170375	0.349039	0.278683	0.173297	0.0319653	0.0261192	0.171494	0.0180087	0.00906933
0.175739	2.00765	0.785326	0.175876	2.61469	1.97353	0.175589	1.59555	0.977862	0.178753	1.66121	1.29931	0.176371	1.1069	0.948114	0.173036	0.351344	0.280524	0.175301	0.0299156	0.0244444	0.174146	0.0170809	0.00860209
0.178398	2.04166	0.798629	0.178533	2.66888	2.01443	0.177597	1.62385	0.9952	0.180755	1.68631	1.31894	0.179047	1.12873	0.966815	0.175041	0.354203	0.282807	0.177312	0.0291006	0.0237784	0.176149	0.0163987	0.00825854
0.180408	2.06538	0.807906	0.181204	2.72065	2.0535	0.180259	1.66463	1.02019	0.182771	1.71217	1.33917	0.181707	1.15004	0.985069	0.177702	0.360946	0.288191	0.179946	0.0319552	0.026111	0.17815	0.0170041	0.0085634
0.182414	2.08801	0.816757	0.183207	2.76122	2.08412	0.182915	1.70522	1.04508	0.185446	1.74703	1.36644	0.184365	1.17169	1.00362	0.180369	0.367509	0.29343	0.181948	0.0340315	0.0278076	0.180805	0.017457	0.00879147
0.185084	2.12071	0.829548	0.185867	2.81618	2.1256	0.184925	1.73674	1.06439	0.188104	1.77937	1.39173	0.18638	1.18813	1.01769	0.183021	0.37364	0.298325	0.183952	0.0343286	0.0280504	0.182814	0.0168711	0.0084964
0.187744	2.15469	0.842842	0.188539	2.87072	2.16677	0.187582	1.77579	1.08832	0.190759	1.81175	1.41705	0.188382	1.20282	1.03028	0.185043	0.377147	0.301126	0.185969	0.033423	0.0273104	0.185469	0.0159033	0.00800904
0.190408	2.18773	0.855765	0.190542	2.91128	2.19738	0.189587	1.80548	1.10652	0.192782	1.83614	1.43613	0.191048	1.22224	1.04691	0.187046	0.381869	0.304896	0.187975	0.0326796	0.0267029	0.188112	0.0176017	0.00886438
0.193079	2.21947	0.86818	0.193194	2.96696	2.23941	0.192251	1.84491	1.13068	0.19479	1.86333	1.4574	0.193711	1.2428	1.06452	0.189693	0.386435	0.308542	0.190593	0.0343879	0.0280988	0.190118	0.0196369	0.00988933
0.195078	2.24453	0.877985	0.195861	3.02088	2.28011	0.194259	1.87598	1.14972	0.197439	1.89755	1.48416	0.195717	1.26037	1.07957	0.191702	0.390088	0.311458	0.193253	0.0348234	0.0284547	0.192777	0.0181374	0.00913412
0.197081	2.26932	0.887679	0.198536	3.07742	2.32278	0.196263	1.90702	1.16875	0.199443	1.92241	1.50361	0.197736	1.27677	1.09361	0.193709	0.393498	0.314181	0.195259	0.0334462	0.0273293	0.195437	0.0183333	0.00923281
0.199747	2.30276	0.900761	0.200548	3.11985	2.35481	0.19892	1.94618	1.19275	0.2021	1.95561	1.52958	0.200379	1.29695	1.1109	0.195722	0.397286	0.317206	0.197266	0.0330726	0.0270241	0.198084	0.0196569	0.00989937
0.202404	2.33687	0.914103	0.203204	3.1746	2.39614	0.201598	1.98773	1.21821	0.2041	1.98072	1.54921	0.20238	1.31129	1.12319	0.197735	0.401066	0.320223	0.199269	0.0348248	0.0284558	0.200088	0.0208705	0.0105106
0.204414	2.36078	0.923459	0.205204	3.21655	2.4278	0.203616	2.01793	1.23672	0.206108	2.00572	1.56877	0.205029	1.33204	1.14096	0.200381	0.406262	0.324372	0.201268	0.036811	0.0300788	0.20209	0.0200882	0.0101166
0.207088	2.39339	0.936212	0.207867	3.27262	2.47011	0.206286	2.05932	1.26209	0.208118	2.03144	1.58889	0.207051	1.34823	1.15482	0.203021	0.410605	0.32784	0.203919	0.037765	0.0308583	0.204754	0.0183726	0.0092526
0.209097	2.41646	0.945236	0.209897	3.31451	2.50173	0.208926	2.09709	1.28524	0.210772	2.06352	1.61398	0.209063	1.36411	1.16842	0.205035	0.415814	0.331999	0.20656	0.0344441	0.0281447	0.207387	0.0193705	0.00975515
0.211745	2.45003	0.958368	0.21255	3.36991	2.54355	0.211591	2.13764	1.31009	0.212771	2.0882	1.63328	0.211063	1.37919	1.18134	0.207044	0.418937	0.334492	0.208583	0.0336862	0.0275255	0.209382	0.0215417	0.0108486
0.213745	2.47509	0.968171	0.214554	3.41099	2.57456	0.213597	2.16692	1.32803	0.215442	2.12087	1.65884	0.213729	1.39742	1.19696	0.209058	0.423353	0.338018	0.21058	0.0380036	0.0310532	0.212033	0.0221742	0.0111671
0.21576	2.49977	0.977824	0.217207	3.46568	2.61583	0.215614	2.19782	1.34697	0.217461	2.14471	1.67748	0.21638	1.41829	1.21484	0.211718	0.429116	0.342619	0.213238	0.0413927	0.0338225	0.214058	0.02209	0.0111247
0.217762	2.52354	0.987125	0.219879	3.51918	2.65622	0.218261	2.23421	1.36927	0.220112	2.1776	1.70321	0.218389	1.43553	1.2296	0.214376	0.436165	0.348248	0.215885	0.0384575	0.0314241	0.216056	0.0210567	0.0106043
0.220435	2.55555	0.999644	0.22188	3.55957	2.6867	0.22027	2.2637	1.38734	0.222769	2.21159	1.72979	0.220389	1.45217	1.24385	0.216375	0.4404	0.351629	0.217887	0.0358776	0.0293161	0.21871	0.0201823	0.010164
0.223079	2.58972	1.01301	0.223889	3.59964	2.71694	0.222927	2.30268	1.41123	0.225441	2.24454	1.75556	0.222405	1.46555	1.25532	0.218388	0.444172	0.354641	0.220557	0.0382887	0.0312862	0.221337	0.0198455	0.00999436
0.225088	2.61642	1.02346	0.226543	3.65366	2.75772	0.224932	2.33504	1.43106	0.228108	2.278	1.78173	0.22506	1.48555	1.27245	0.220391	0.448238	0.357887	0.222559	0.0403395	0.0329619	0.223364	0.0189479	0.00954232
0.227091	2.64156	1.03329	0.228542	3.69404	2.7882	0.226943	2.36334	1.44841	0.230765	2.31187	1.80823	0.227716	1.50605	1.29001	0.222395	0.451547	0.360529	0.225221	0.0418677	0.0342107	0.226022	0.019819	0.009981
0.229096	2.66654	1.04306	0.230553	3.73453	2.81876	0.228961	2.39289	1.46652	0.23342	2.34677	1.83552	0.230371	1.52801	1.30882	0.225043	0.456248	0.364283	0.227218	0.039052	0.0319099	0.228032	0.020227	0.0101865
0.231098	2.6914	1.05278	0.232557	3.77527	2.84951	0.231602	2.42959	1.48901	0.235437	2.37244	1.8556	0.232389	1.54351	1.32209	0.227044	0.458895	0.366396	0.229892	0.0378347	0.0309153	0.230695	0.0203639	0.0102554
0.233752	2.72462	1.06578	0.234578	3.81615	2.88036	0.233607	2.46091	1.50821	0.237444	2.39901	1.87638	0.235053	1.56328	1.33903	0.229704	0.464369	0.370767	0.232554	0.0402778	0.0329115	0.233337	0.0215525	0.010854
0.236427	2.75636	1.07819	0.237225	3.87157	2.92219	0.236255	2.50224	1.53354	0.240112	2.43417	1.90388	0.23771	1.58514	1.35775	0.231709	0.469303	0.374706	0.235198	0.0417026	0.0340757	0.235336	0.0222587	0.0112097
0.238438	2.77958	1.08728	0.239873	3.92455	2.96218	0.238276	2.53502	1.55363	0.242778	2.46738	1.92986	0.240369	1.60468	1.37449	0.234367	0.47486	0.379143	0.237199	0.0401671	0.032821	0.237346	0.0209762	0.0105638
0.240445	2.80477	1.09713	0.24188	3.96438	2.99225	0.240923	2.57615	1.57883	0.245427	2.49863	1.9543	0.242374	1.62133	1.38875	0.237035	0.479043	0.382483	0.239842	0.0391068	0.0319547	0.239991	0.0196595	0.00990071
0.243112	2.83668	1.10961	0.244553	4.01797	3.03269	0.242926	2.60757	1.59809	0.247432	2.52458	1.97459	0.244384	1.63622	1.4015	0.239044	0.481857	0.38473	0.241849	0.0412685	0.033721	0.241991	0.0207985	0.0104743
0.245765	2.86837	1.12201	0.246555	4.05984	3.0643	0.244927	2.63742	1.61639	0.249454	2.54964	1.99419	0.24639	1.65165	1.41472	0.241715	0.489183	0.390579	0.243859	0.0434994	0.0355439	0.244649	0.0240929	0.0121334
0.248426	2.89958	1.13422	0.249206	4.11519	3.10607	0.247603	2.68002	1.64249	0.252098	2.58286	2.02018	0.249041	1.67097	1.43127	0.243718	0.493951	0.394386	0.246514	0.0419215	0.0342546	0.247311	0.0240721	0.0121229
0.250429	2.92492	1.14413	0.251866	4.17138	3.14849	0.249605	2.70912	1.66033	0.254104	2.60552	2.0379	0.251051	1.68547	1.44369	0.245716	0.497513	0.39723	0.249155	0.0384184	0.0313922	0.249982	0.023588	0.0118791
0.252431	2.94983	1.15387	0.25389	4.21287	3.1798	0.251609	2.73843	1.67829	0.256104	2.62866	2.056	0.253056	1.70026	1.45636	0.248369	0.499892	0.399129	0.251155	0.0390146	0.0318793	0.251977	0.0241564	0.0121654
0.254424	2.97415	1.16339	0.256557	4.26742	3.22097	0.253613	2.76583	1.69508	0.258752	2.66221	2.08224	0.255721	1.72064	1.47382	0.251047	0.505298	0.403445	0.253159	0.0409911	0.0334944	0.254633	0.0239408	0.0120568
0.256424	2.99763	1.17257	0.25856	4.30772	3.25139	0.256261	2.80475	1.71893	0.260767	2.68861	2.10289	0.257054	1.73023	1.48203	0.253054	0.510429	0.407543	0.255173	0.0427781	0.0349545	0.257299	0.0255735	0.012879
0.258427	3.02299	1.18249	0.261217	4.36404	3.2939	0.258269	2.83411	1.73693	0.264767	2.73839	2.14182	0.259713	1.75075	1.4996	0.255045	0.515377	0.411493	0.257837	0.0417149	0.0340858	0.259312	0.0254489	0.0128163
0.262434	3.07348	1.20224	0.263888	4.42059	3.33659	0.260273	2.86419	1.75537	0.269438	2.79615	2.187	0.262373	1.769	1.51524	0.257049	0.518498	0.413985	0.260466	0.0397834	0.0325075	0.261941	0.0231875	0.0116774
0.266434	3.11921	1.22013	0.26589	4.46024	3.36651	0.262273	2.89277	1.77288	0.27412	2.85509	2.23311	0.266372	1.80056	1.54227	0.259705	0.523325	0.417839	0.263124	0.0430807	0.0352018	0.263947	0.0226443	0.0114039
0.271113	3.17558	1.24218	0.26856	4.51119	3.40497	0.264927	2.93199	1.79692	0.278756	2.91285	2.27828	0.271039	1.83632	1.5729	0.263715	0.531015	0.423978	0.265138	0.0460057	0.0375919	0.266607	0.0233007	0.0117344
0.275771	3.22891	1.26304	0.27056	4.55159	3.43546	0.266926	2.9621	1.81537	0.283418	2.9712	2.32391	0.275058	1.86537	1.59779	0.268367	0.53839	0.429867	0.267139	0.046159	0.0377171	0.268603	0.0249359	0.0125579
0.279778	3.27657	1.28168	0.273201	4.60862	3.4785	0.269587	3.0042	1.84117	0.287424	3.01817	2.36066	0.279725	1.90082	1.62815	0.273038	0.549347	0.438616	0.26914	0.0437562	0.0357538	0.270612	0.0260118	0.0130998
0.284433	3.33595	1.30491	0.275213	4.64984	3.50962	0.271601	3.03253	1.85854	0.292065	3.07249	2.40314	0.284354	1.93626	1.6585	0.277059	0.557552	0.445167	0.271783	0.0416554	0.0340371	0.273292	0.025758	0.0129719
0.288435	3.3835	1.32351	0.277223	4.68984	3.53981	0.273609	3.0609	1.87592	0.296083	3.1201	2.44038	0.288378	1.96471	1.68287	0.281684	0.566557	0.452357	0.27444	0.0459954	0.0375835	0.275927	0.0261087	0.0131485
0.293088	3.43965	1.34547	0.279228	4.72917	3.56949	0.276259	3.09969	1.89969	0.300748	3.17685	2.48477	0.293017	2.00175	1.71459	0.286365	0.573476	0.457881	0.276447	0.0486809	0.0397778	0.278566	0.0258254	0.0130059
0.297119	3.48701	1.364	0.281876	4.78534	3.61189	0.278259	3.13077	1.91875	0.304759	3.22745	2.52434	0.297688	2.03407	1.74228	0.291013	0.581414	0.464219	0.278448	0.04828	0.0394502	0.280574	0.0253277	0.0127553
0.30177	3.54376	1.3862	0.283878	4.82696	3.64331	0.280262	3.15946	1.93632	0.309428	3.2837	2.56834	0.301698	2.06468	1.7685	0.295682	0.590334	0.471341	0.280461	0.046883	0.0383087	0.282597	0.0259102	0.0130486
0.306422	3.60024	1.40829	0.285885	4.86848	3.67464	0.282278	3.18726	1.95336	0.314065	3.34134	2.61342	0.305698	2.09143	1.79141	0.299692	0.598085	0.477529	0.283109	0.046329	0.0378561	0.285263	0.0253082	0.0127454
0.310429	3.64585	1.42613	0.287884	4.90742	3.70404	0.284944	3.22374	1.97572	0.318078	3.38855	2.65035	0.310378	2.12542	1.82053	0.303693	0.605147	0.483168	0.285772	0.0483421	0.0395009	0.287902	0.0264657	0.0133284
0.31507	3.70104	1.44772	0.289892	4.94633	3.7334	0.287597	3.26473	2.00085	0.322095	3.43625	2.68766	0.315045	2.16061	1.85067	0.307695	0.614073	0.490295	0.288431	0.0478546	0.0391026	0.289898	0.0257655	0.0129757
0.319078	3.74656	1.46553	0.291902	4.98723	3.76427	0.29025	3.30454	2.02524	0.326101	3.48567	2.72631	0.319682	2.19372	1.87903	0.311699	0.622032	0.49665	0.290432	0.0463446	0.0378687	0.291904	0.0258781	0.0130324
0.323102	3.79393	1.48406	0.294546	5.04332	3.80661	0.292911	3.34332	2.04901	0.330769	3.54138	2.76988	0.323699	2.22432	1.90524	0.316351	0.629814	0.502863	0.29244	0.04637	0.0378895	0.294573	0.0257403	0.012963
0.327769	3.84888	1.50555	0.297198	5.09757	3.84756	0.294922	3.3723	2.06677	0.335418	3.59559	2.81229	0.327701	2.25145	1.92848	0.320359	0.637323	0.508858	0.295082	0.0463784	0.0378964	0.29722	0.0265281	0.0133598
0.332436	3.90541	1.52766	0.299209	5.13647	3.87692	0.296928	3.40094	2.08432	0.339431	3.64271	2.84914	0.331702	2.27867	1.95179	0.324372	0.643779	0.514013	0.297089	0.0474886	0.0388035	0.299225	0.027106	0.0136508
0.337083	3.95698	1.54784	0.301217	5.17564	3.90648	0.299575	3.43988	2.10819	0.343446	3.69205	2.88773	0.335719	2.3083	1.97718	0.329033	0.654183	0.52232	0.299743	0.0476436	0.0389302	0.301879	0.026782	0.0134876
0.341087	4.00266	1.56571	0.303859	5.23177	3.94885	0.302226	3.47878	2.13203	0.348085	3.74724	2.93089	0.340365	2.34347	2.00729	0.333036	0.658833	0.526033	0.301745	0.0483211	0.0394838	0.30454	0.0273511	0.0137743
0.345116	4.05265	1.58526	0.306524	5.28412	3.98836	0.304236	3.50643	2.14897	0.352087	3.79488	2.96815	0.344396	2.3751	2.03439	0.337039	0.667601	0.533033	0.303742	0.0492782	0.0402658	0.307208	0.0249805	0.0125804
0.349782	4.10609	1.60616	0.309196	5.33506	4.02681	0.306253	3.53443	2.16613	0.356098	3.84413	3.00668	0.349045	2.40738	2.06204	0.341708	0.675373	0.539239	0.305745	0.0506659	0.0413998	0.309865	0.0262079	0.0131985
0.354447	4.16078	1.62755	0.311206	5.37494	4.05691	0.308916	3.57223	2.1893	0.360751	3.89836	3.04909	0.353683	2.44341	2.09291	0.346377	0.684943	0.546879	0.308409	0.0489949	0.0400344	0.312512	0.0271051	0.0136503
0.359104	4.21634	1.64929	0.313869	5.42859	4.09741	0.311576	3.61319	2.2144	0.364753	3.94759	3.08759	0.35772	2.47059	2.11618	0.351009	0.695362	0.555198	0.310406	0.0488767	0.0399377	0.314522	0.0286475	0.0144271
0.363126	4.26119	1.66683	0.315887	5.47103	4.12944	0.313583	3.6412	2.23157	0.368753	3.99486	3.12457	0.361722	2.49966	2.14108	0.355028	0.7005	0.559301	0.312416	0.050012	0.0408654	0.316523	0.0277639	0.0139821
0.367125	4.30799	1.68514	0.318538	5.52845	4.17278	0.315589	3.66776	2.24785	0.373412	4.05086	3.16837	0.366358	2.53301	2.16965	0.359038	0.708451	0.565649	0.315059	0.0529116	0.0432348	0.319166	0.026074	0.0131311
0.37176	4.36321	1.70674	0.321196	5.58393	4.21465	0.317597	3.69464	2.26432	0.377434	4.09781	3.20509	0.370384	2.55859	2.19156	0.363679	0.71449	0.570471	0.317064	0.0536843	0.0438661	0.321162	0.0249856	0.012583
0.375783	4.40911	1.72469	0.323211	5.62489	4.24557	0.320261	3.73454	2.28877	0.382083	4.14956	3.24557	0.375028	2.59464	2.22244	0.367715	0.723825	0.577924	0.319724	0.0535192	0.0437312	0.323167	0.0255953	0.01289
0.379784	4.45651	1.74323	0.325882	5.6787	4.28618	0.322265	3.76423	2.30697	0.386106	4.19807	3.28351	0.379039	2.62032	2.24444	0.372356	0.732181	0.584596	0.321728	0.0519632	0.0424598	0.325821	0.0263669	0.0132786
0.384432	4.51076	1.76446	0.328541	5.7323	4.32664	0.324907	3.80167	2.32991	0.390733	4.25277	3.32629	0.383044	2.6477	2.26789	0.377032	0.740853	0.591519	0.324406	0.0524365	0.0428466	0.327835	0.0269572	0.0135759
0.388455	4.55803	1.78295	0.331206	5.78658	4.36761	0.32691	3.82954	2.347	0.394756	4.29872	3.36223	0.387709	2.68233	2.29755	0.381038	0.749559	0.598471	0.327025	0.053297	0.0435496	0.330479	0.0276218	0.0139106
0.393093	4.61307	1.80448	0.333206	5.82597	4.39734	0.328917	3.8601	2.36573	0.398756	4.34703	3.40002	0.392389	2.71175	2.32275	0.385699	0.755923	0.603553	0.329022	0.053573	0.0437752	0.33314	0.0291834	0.014697
0.397106	4.65814	1.82211	0.335214	5.86741	4.42862	0.330932	3.88989	2.38398	0.403402	4.40149	3.44261	0.397033	2.74608	2.35215	0.38971	0.7623	0.608644	0.331034	0.0526821	0.0430472	0.335795	0.0287578	0.0144827
0.401116	4.70446	1.84023	0.337892	5.92171	4.4696	0.332936	3.91963	2.40221	0.407418	4.45031	3.4808	0.401038	2.77251	2.37479	0.394361	0.77113	0.615694	0.333056	0.052689	0.0430529	0.337792	0.0275401	0.0138694
0.405779	4.7579	1.86113	0.340539	5.97789	4.51201	0.335598	3.95656	2.42484	0.411417	4.49592	3.51647	0.405049	2.80024	2.39855	0.399023	0.778869	0.621873	0.335053	0.0526548	0.043025	0.339795	0.0265065	0.0133489
0.409788	4.8047	1.87944	0.342555	6.01655	4.54119	0.338255	3.99419	2.4479	0.416064	4.55015	3.55889	0.409685	2.83061	2.42456	0.403028	0.785222	0.626946	0.337058	0.0533574	0.043599	0.341798	0.025391	0.0127871
0.414451	4.85689	1.89985	0.344557	6.05564	4.57069	0.34027	4.02342	2.46582	0.420072	4.59844	3.59666	0.413703	2.85884	2.44874	0.407685	0.793854	0.633838	0.33969	0.0538332	0.0439878	0.344436	0.026853	0.0135234
0.419111	4.91254	1.92162	0.346569	6.09604	4.60118	0.342281	4.05084	2.48263	0.424074	4.64053	3.62958	0.418345	2.89151	2.47673	0.411689	0.800798	0.639382	0.341692	0.053486	0.0437041	0.346432	0.0284113	0.0143082
0.423771	4.96525	1.94224	0.349233	6.14887	4.64106	0.344926	4.08734	2.50499	0.428716	4.69745	3.6741	0.423012	2.92173	2.5026	0.416341	0.805583	0.643203	0.343696	0.0528987	0.0432242	0.349091	0.0284997	0.0143527
0.42843	5.01972	1.96354	0.351868	6.2017	4.68093	0.347597	4.12351	2.52716	0.432737	4.74266	3.70946	0.427033	2.9491	2.52605	0.421005	0.818331	0.65338	0.345692	0.0544711	0.044509	0.351099	0.028289	0.0142466
0.432453	5.0691	1.98286	0.353885	6.24007	4.7099	0.349606	4.15145	2.54428	0.437408	4.7968	3.75181	0.431661	2.97974	2.5523	0.425017	0.82246	0.656678	0.347688	0.0557342	0.0455411	0.353761	0.0287064	0.0144568
0.43711	5.11911	2.00242	0.355887	6.27989	4.73995	0.351631	4.18062	2.56216	0.442062	4.85253	3.7954	0.435688	3.00459	2.57358	0.42967	0.830224	0.662876	0.349689	0.0564862	0.0461556	0.356392	0.0298334	0.0150244
0.441763	5.17282	2.02343	0.357914	6.31954	4.76988	0.354274	4.21849	2.58537	0.446069	4.89885	3.83162	0.439688	3.03358	2.59841	0.433675	0.841053	0.671522	0.352334	0.0558157	0.0456077	0.358391	0.0304616	0.0153407
0.445774	5.2156	2.04016	0.360566	6.37516	4.81186	0.35692	4.25696	2.60895	0.450723	4.95446	3.87512	0.444346	3.06331	2.62388	0.437689	0.845363	0.674964	0.355012	0.0554509	0.0453096	0.360395	0.0302381	0.0152281
0.450427	5.26936	2.0612	0.363209	6.42828	4.85195	0.359574	4.29518	2.63237	0.454736	4.9969	3.90831	0.448367	3.09021	2.64692	0.442351	0.855415	0.68299	0.357677	0.0550004	0.0449415	0.362402	0.0303155	0.0152671
0.45444	5.31476	2.07895	0.365864	6.48038	4.89128	0.361591	4.32437	2.65026	0.459402	5.05091	3.95056	0.453029	3.12179	2.67397	0.446363	0.862988	0.689036	0.360337	0.0560689	0.0458146	0.365062	0.0300128	0.0151147
0.45912	5.36762	2.09963	0.367879	6.51946	4.92078	0.363611	4.35158	2.66694	0.463407	5.09684	3.98648	0.457681	3.15186	2.69972	0.451008	0.868718	0.693611	0.362979	0.0549153	0.044872	0.36772	0.0302875	0.015253
0.463121	5.41392	2.11774	0.36989	6.55847	4.95022	0.366266	4.38829	2.68944	0.467411	5.14091	4.02095	0.461689	3.18102	2.7247	0.455688	0.878271	0.701238	0.364995	0.0564426	0.04612	0.370372	0.0302315	0.0152249
0.467768	5.46639	2.13827	0.371899	6.59922	4.98098	0.36827	4.417	2.70703	0.472069	5.19433	4.06273	0.465693	3.20655	2.74657	0.460346	0.884525	0.706232	0.367659	0.0598029	0.0488657	0.372378	0.0298964	0.0150561
0.472434	5.52044	2.15941	0.373902	6.63873	5.0108	0.37093	4.45526	2.73048	0.476087	5.23867	4.09741	0.469697	3.233	2.76923	0.46435	0.889625	0.710304	0.370329	0.0583118	0.0476474	0.374379	0.0296322	0.0149231
0.476443	5.56588	2.17718	0.376553	6.69262	5.05147	0.373598	4.49466	2.75463	0.480746	5.29102	4.13836	0.474348	3.26353	2.79538	0.46903	0.89827	0.717207	0.372966	0.0589482	0.0481673	0.377021	0.0302064	0.0152122
0.480455	5.61029	2.19456	0.379217	6.74553	5.09141	0.375612	4.52256	2.77173	0.48539	5.34633	4.18162	0.478361	3.2883	2.81659	0.473683	0.905748	0.723177	0.375623	0.0585484	0.0478407	0.379022	0.0301404	0.0151789
0.485121	5.66036	2.21414	0.381223	6.78561	5.12166	0.378267	4.55884	2.79396	0.489427	5.39219	4.21749	0.482376	3.31563	2.84	0.477685	0.913464	0.729338	0.377638	0.0598892	0.0489363	0.381039	0.0305074	0.0153638
0.489128	5.702	2.23043	0.383882	6.83784	5.16109	0.380924	4.59628	2.81691	0.494087	5.44336	4.25751	0.487023	3.3431	2.86353	0.481702	0.918615	0.73345	0.379639	0.0598457	0.0489007	0.383694	0.0312975	0.0157617
0.493792	5.75589	2.25151	0.385885	6.87713	5.19074	0.382923	4.626	2.83512	0.49874	5.49523	4.29808	0.491025	3.37137	2.88774	0.48634	0.925221	0.738725	0.38229	0.0591793	0.0483562	0.385699	0.0318097	0.0160197
0.498441	5.81365	2.2741	0.388542	6.92979	5.23048	0.384924	4.65467	2.85269	0.502755	5.54213	4.33476	0.495053	3.3952	2.90816	0.490348	0.934031	0.745759	0.384287	0.0596949	0.0487775	0.38834	0.0319235	0.016077
0.502471	5.86069	2.29251	0.390561	6.96926	5.26028	0.386934	4.68152	2.86914	0.507405	5.59425	4.37553	0.499699	3.42553	2.93413	0.494356	0.938698	0.749485	0.386927	0.0614351	0.0501994	0.39035	0.0324715	0.0163529
0.50712	5.91351	2.31316	0.393214	7.02186	5.29998	0.388945	4.70774	2.88521	0.511422	5.64094	4.41205	0.5037	3.45181	2.95664	0.499003	0.948186	0.757061	0.388944	0.0620834	0.0507292	0.392348	0.0323106	0.0162719
0.511132	5.95752	2.33038	0.395227	7.06044	5.3291	0.391601	4.74446	2.90772	0.516088	5.69449	4.45394	0.507704	3.4771	2.97831	0.503037	0.955553	0.762943	0.390947	0.0616731	0.0503938	0.395008	0.0337314	0.0169874
0.515144	6.00249	2.34797	0.397231	7.09925	5.35839	0.39428	4.78178	2.93059	0.520757	5.74589	4.49413	0.512356	3.50487	3.0021	0.507692	0.961409	0.767619	0.392945	0.0609986	0.0498428	0.397017	0.0338486	0.0170465
0.519792	6.05244	2.36751	0.399898	7.15156	5.39787	0.396286	4.81115	2.9486	0.525421	5.79879	4.53551	0.516362	3.53035	3.02392	0.512358	0.96882	0.773536	0.395597	0.0596859	0.0487702	0.399668	0.0338724	0.0170584
0.523812	6.09473	2.38405	0.401906	7.19078	5.42747	0.39895	4.84649	2.97025	0.530057	5.84742	4.57355	0.52037	3.55513	3.04515	0.517019	0.976632	0.779773	0.39824	0.0628962	0.0513933	0.402309	0.0332955	0.0167679
0.528472	6.14555	2.40393	0.403228	7.21724	5.44745	0.401603	4.88477	2.99371	0.534082	5.89309	4.60927	0.525037	3.58333	3.0693	0.521018	0.981647	0.783777	0.400256	0.0640106	0.0523039	0.402986	0.0324807	0.0163576
0.533138	6.19536	2.42342	0.405238	7.25626	5.4769	0.404255	4.92212	3.0166	0.538737	5.94578	4.65048	0.529699	3.61394	3.09552	0.525024	0.988124	0.788949	0.402271	0.063393	0.0517992	0.404984	0.0321605	0.0161963
0.537142	6.23921	2.44057	0.407884	7.30938	5.51699	0.406257	4.95126	3.03446	0.543399	5.99614	4.68986	0.534353	3.64161	3.11922	0.52968	0.997232	0.796221	0.403587	0.063268	0.0516971	0.406994	0.0322764	0.0162547
0.541147	6.28305	2.45772	0.412549	7.39662	5.58284	0.408273	4.97895	3.05143	0.547409	6.03962	4.72387	0.53838	3.66727	3.1412	0.534353	1.00646	0.803587	0.406237	0.0617366	0.0504457	0.408999	0.0323838	0.0163087
0.545814	6.33324	2.47735	0.416565	7.47697	5.64349	0.408926	4.98873	3.05743	0.552044	6.09053	4.76369	0.543024	3.69581	3.16565	0.538359	1.00843	0.80516	0.410894	0.0638923	0.0522072	0.413619	0.0320577	0.0161445
0.550452	6.38226	2.49653	0.421215	7.56897	5.71293	0.410927	5.01623	3.07428	0.556056	6.13392	4.79763	0.547686	3.72513	3.19076	0.543	1.0162	0.811362	0.414897	0.0631936	0.0516363	0.417619	0.0354479	0.0178519
0.554468	6.42695	2.51401	0.425227	7.64606	5.77111	0.413584	5.05385	3.09733	0.560066	6.17778	4.83194	0.551706	3.74721	3.20967	0.547016	1.02401	0.8176	0.419553	0.0643607	0.0525899	0.421629	0.0343549	0.0173014
0.558471	6.469	2.53045	0.429895	7.73642	5.83932	0.417602	5.11159	3.13272	0.564707	6.22718	4.87057	0.556342	3.77602	3.23435	0.551027	1.02735	0.82027	0.423556	0.066668	0.0544752	0.42627	0.0352329	0.0177436
0.563119	6.51906	2.55003	0.43454	7.82597	5.90691	0.422263	5.17435	3.17119	0.568721	6.27146	4.90521	0.560353	3.80044	3.25527	0.555671	1.03832	0.829025	0.4282	0.0655497	0.0535615	0.430267	0.0360811	0.0181707
0.567132	6.56348	2.56741	0.43855	7.90296	5.96502	0.4269	5.2397	3.21124	0.5734	6.32153	4.94437	0.565012	3.82912	3.27983	0.559682	1.0412	0.831323	0.432201	0.0676975	0.0553165	0.434261	0.0358209	0.0180397
0.571145	6.60537	2.5838	0.443203	7.9932	6.03313	0.430929	5.29316	3.244	0.578045	6.37355	4.98505	0.569662	3.85862	3.3051	0.564338	1.05037	0.838645	0.436868	0.0676185	0.055252	0.438915	0.0346946	0.0174725
0.575777	6.65461	2.60306	0.447203	8.06899	6.09034	0.435583	5.3565	3.28282	0.582731	6.42109	5.02224	0.573691	3.88329	3.32623	0.568988	1.06029	0.846568	0.440863	0.0692962	0.0566228	0.442921	0.0341187	0.0171825
0.579799	6.69857	2.62025	0.451223	8.14488	6.14762	0.440233	5.42205	3.32299	0.587372	6.47224	5.06225	0.578348	3.91076	3.34976	0.573012	1.0653	0.850572	0.445508	0.0676761	0.055299	0.447569	0.0363305	0.0182964
0.58445	6.74759	2.63943	0.455895	8.23538	6.21592	0.444259	5.47643	3.35632	0.591396	6.51554	5.09611	0.583015	3.93867	3.37366	0.577677	1.07391	0.857443	0.449529	0.0703003	0.0574433	0.452222	0.0366468	0.0184557
0.589116	6.79755	2.65897	0.459895	8.31271	6.27429	0.448259	5.52909	3.38859	0.596069	6.56484	5.13468	0.58702	3.9606	3.39245	0.582331	1.07938	0.861812	0.454163	0.0693671	0.0566807	0.456873	0.037659	0.0189654
0.593132	6.8409	2.67593	0.464537	8.4077	6.34599	0.452927	5.59528	3.42916	0.600725	6.61452	5.17353	0.591681	3.98974	3.41741	0.586332	1.08895	0.869453	0.458168	0.0707808	0.0578359	0.461527	0.0379378	0.0191058
0.597799	6.88978	2.69505	0.468544	8.4852	6.40448	0.457569	5.66065	3.46922	0.604733	6.65699	5.20675	0.596363	4.01694	3.44071	0.591006	1.09404	0.873519	0.462164	0.0746383	0.0609879	0.465532	0.0379328	0.0191033
0.60247	6.9409	2.71504	0.472561	8.55832	6.45967	0.461581	5.71669	3.50357	0.608737	6.69875	5.23941	0.601011	4.04299	3.46302	0.595012	1.0981	0.876754	0.466809	0.0724946	0.0592363	0.470169	0.0384309	0.0193541
0.60713	6.99036	2.73439	0.477217	8.64705	6.52664	0.465582	5.77712	3.5406	0.612744	6.74095	5.27241	0.605022	4.06837	3.48476	0.599014	1.1087	0.885222	0.47082	0.075027	0.0613055	0.474165	0.0398884	0.0200881
0.611136	7.03308	2.7511	0.481228	8.71916	6.58107	0.469591	5.83299	3.57484	0.616745	6.78321	5.30547	0.609687	4.09562	3.5081	0.603679	1.11469	0.889999	0.475476	0.0724356	0.0591881	0.478161	0.037883	0.0190782
0.61514	7.07456	2.76733	0.485897	8.80617	6.64674	0.474256	5.89775	3.61453	0.621374	6.83196	5.3436	0.614343	4.12088	3.52974	0.607678	1.12228	0.896062	0.480125	0.0741842	0.0606168	0.482787	0.0400131	0.0201509
0.619816	7.12207	2.78591	0.49055	8.89522	6.71396	0.478263	5.95133	3.64737	0.625412	6.87372	5.37627	0.618367	4.14469	3.55013	0.612334	1.12595	0.898996	0.484129	0.0752768	0.0615096	0.486789	0.0399246	0.0201063
0.624496	7.1699	2.80462	0.494568	8.97017	6.77053	0.482931	6.01264	3.68495	0.630061	6.92181	5.41388	0.623025	4.16944	3.57133	0.616351	1.13229	0.904057	0.488779	0.0757124	0.0618656	0.491449	0.0390232	0.0196524
0.629141	7.21842	2.8236	0.499213	9.05971	6.83811	0.486944	6.06903	3.7195	0.634728	6.967	5.44922	0.627683	4.19734	3.59523	0.620351	1.14101	0.911019	0.492782	0.0758578	0.0619843	0.496105	0.0399409	0.0201146
0.633144	7.25972	2.83976	0.503235	9.13545	6.89528	0.490944	6.123	3.75258	0.6394	7.01526	5.48697	0.631692	4.22065	3.6152	0.625003	1.14657	0.915456	0.497441	0.0767504	0.0627138	0.500104	0.0384614	0.0193695
0.637158	7.30233	2.85642	0.507244	9.21295	6.95378	0.495584	6.18383	3.78986	0.644064	7.06345	5.52466	0.636352	4.24521	3.63623	0.629026	1.15512	0.922286	0.502087	0.0782173	0.0639124	0.504745	0.0393317	0.0198078
0.641821	7.34908	2.87471	0.511897	9.30141	7.02054	0.499623	6.24065	3.82469	0.64873	7.11139	5.56216	0.640359	4.26891	3.65653	0.633681	1.15951	0.925789	0.506098	0.0764818	0.0624943	0.508754	0.039237	0.0197601
0.64647	7.39826	2.89395	0.515902	9.37449	7.07571	0.50427	6.30292	3.86285	0.652738	7.15518	5.59641	0.645024	4.29593	3.67968	0.638345	1.1686	0.933048	0.510739	0.0784763	0.064124	0.513412	0.0408005	0.0205475
0.650489	7.43845	2.90967	0.519905	9.45078	7.13329	0.508936	6.36707	3.90216	0.657387	7.20502	5.63539	0.649693	4.32297	3.70284	0.643006	1.17392	0.937291	0.514741	0.0780969	0.063814	0.518064	0.0412187	0.0207581
0.655134	7.48483	2.92781	0.524576	9.5344	7.1964	0.513611	6.4258	3.93816	0.661401	7.24518	5.6668	0.653692	4.3452	3.72188	0.647672	1.17982	0.942004	0.518738	0.0790849	0.0646213	0.522063	0.0414302	0.0208646
0.659149	7.52532	2.94365	0.529239	9.62061	7.26147	0.518261	6.48639	3.97529	0.666045	7.2939	5.7049	0.657703	4.3686	3.74193	0.651688	1.18845	0.948894	0.523384	0.0823221	0.0672664	0.526059	0.0409118	0.0206035
0.663153	7.56638	2.95971	0.533244	9.69706	7.31917	0.522284	6.54047	4.00843	0.670069	7.3352	5.73721	0.662362	4.39407	3.76374	0.656341	1.19383	0.95319	0.527387	0.0809635	0.0661563	0.53071	0.0401262	0.0202079
0.667815	7.61321	2.97803	0.53725	9.76775	7.37253	0.526937	6.5988	4.04418	0.674718	7.37891	5.7714	0.667016	4.42104	3.78684	0.660344	1.20097	0.958895	0.532035	0.0820924	0.0670788	0.535359	0.0408906	0.0205928
0.671824	7.65396	2.99397	0.541902	9.85546	7.43873	0.530938	6.65353	4.07773	0.679376	7.42629	5.80845	0.671026	4.44165	3.8045	0.664352	1.20429	0.961545	0.536672	0.0819324	0.066948	0.540028	0.0415006	0.0209001
0.676497	7.70242	3.01292	0.546552	9.94304	7.50484	0.535613	6.71499	4.11539	0.683385	7.46495	5.83869	0.675025	4.4639	3.82355	0.669002	1.21212	0.967792	0.540682	0.083671	0.0683686	0.544692	0.04238	0.0213429
0.681149	7.74866	3.03101	0.550571	10.0174	7.56099	0.540259	6.77616	4.15288	0.687384	7.50557	5.87047	0.679681	4.4925	3.84805	0.673012	1.217	0.971687	0.545331	0.0853305	0.0697247	0.54933	0.0425009	0.0214038
0.685155	7.79142	3.04774	0.555225	10.1034	7.62586	0.544271	6.8284	4.1849	0.69204	7.55362	5.90805	0.684345	4.51725	3.86925	0.677678	1.22474	0.977872	0.549342	0.0837324	0.0684189	0.553329	0.0441086	0.0222135
0.689813	7.83894	3.06633	0.559229	10.1755	7.68031	0.548923	6.88914	4.22213	0.696041	7.59413	5.93973	0.689019	4.54129	3.88984	0.68233	1.23339	0.984778	0.553993	0.0851346	0.0695646	0.557334	0.0434301	0.0218718
0.693823	7.87782	3.08154	0.56325	10.2477	7.73482	0.553594	6.94886	4.25872	0.700691	7.63936	5.9751	0.693662	4.56679	3.91168	0.687004	1.237	0.987663	0.558651	0.0837687	0.0684485	0.561973	0.0450467	0.0226859
0.697824	7.91772	3.09715	0.567883	10.3305	7.79725	0.557617	7.00205	4.29132	0.704727	7.68281	6.00909	0.697669	4.58949	3.93113	0.691651	1.24449	0.99364	0.562653	0.0855496	0.0699037	0.565965	0.0445813	0.0224515
0.702474	7.96221	3.11455	0.571887	10.4033	7.85226	0.562248	7.06065	4.32723	0.709376	7.72799	6.04443	0.702338	4.61681	3.95453	0.69567	1.2506	0.998516	0.567302	0.0895258	0.0731527	0.569964	0.0438825	0.0220996
0.706489	8.00215	3.13017	0.575897	10.4775	7.90827	0.566263	7.11147	4.35838	0.713375	7.76675	6.07474	0.706997	4.64151	3.97569	0.700317	1.25814	1.00453	0.571299	0.0877504	0.0717019	0.574614	0.0452344	0.0227804
0.711135	8.0489	3.14846	0.580538	10.5601	7.97054	0.570273	7.16384	4.39048	0.717376	7.80614	6.10555	0.711022	4.66124	3.99258	0.704985	1.26451	1.00962	0.575306	0.0886194	0.072412	0.578619	0.0452713	0.022799
0.715138	8.08594	3.16294	0.58456	10.6315	8.02451	0.574896	7.22568	4.42837	0.722043	7.8505	6.14025	0.715672	4.6868	4.01448	0.709001	1.27116	1.01493	0.579963	0.0881617	0.0720381	0.583266	0.0445588	0.0224402
0.719144	8.12661	3.17885	0.589221	10.718	8.08973	0.578917	7.27611	4.45929	0.726048	7.89108	6.17199	0.720343	4.71291	4.03685	0.713645	1.27724	1.01979	0.583971	0.0894447	0.0730864	0.587938	0.0468583	0.0235982
0.723788	8.17316	3.19706	0.593882	10.8019	8.15306	0.582926	7.32633	4.49006	0.730059	7.92933	6.2019	0.724994	4.73774	4.05811	0.717661	1.28288	1.02429	0.588605	0.0895888	0.0732041	0.592584	0.0454924	0.0229104
0.727816	8.21445	3.21321	0.597887	10.8742	8.20769	0.587581	7.39015	4.52918	0.734707	7.97308	6.23613	0.729678	4.76128	4.07828	0.721665	1.28812	1.02847	0.592605	0.0905435	0.0739843	0.597226	0.0465506	0.0234433
0.732471	8.26349	3.2324	0.60256	10.9557	8.2692	0.592256	7.44673	4.56385	0.738709	8.01426	6.26833	0.733701	4.78453	4.09819	0.726313	1.29438	1.03347	0.596607	0.091635	0.0748762	0.601234	0.0476722	0.0240081
0.736478	8.29949	3.24648	0.60656	11.0256	8.32193	0.596257	7.49723	4.5948	0.742714	8.05367	6.29916	0.738341	4.80823	4.11849	0.73034	1.30076	1.03857	0.601246	0.0908958	0.0742722	0.605882	0.0477859	0.0240654
0.740483	8.33933	3.26206	0.610572	11.0947	8.37406	0.600259	7.54841	4.62617	0.747364	8.10062	6.33588	0.743008	4.83248	4.13926	0.734994	1.30772	1.04413	0.605256	0.0910311	0.0743827	0.609886	0.0481396	0.0242435
0.745149	8.38375	3.27944	0.615222	11.1796	8.4382	0.604267	7.59803	4.65658	0.751389	8.13847	6.36549	0.747009	4.85306	4.15689	0.739656	1.31442	1.04947	0.609268	0.0934821	0.0763854	0.613881	0.0479298	0.0241378
0.749823	8.42655	3.29618	0.619242	11.2507	8.49185	0.608266	7.64701	4.68659	0.756033	8.18296	6.40028	0.751658	4.88011	4.18005	0.743662	1.31893	1.05307	0.613905	0.0909016	0.0742769	0.618504	0.0491943	0.0247747
0.754487	8.473	3.31435	0.623915	11.3322	8.55333	0.612276	7.69852	4.71816	0.760033	8.22156	6.43047	0.755681	4.90001	4.1971	0.748316	1.32473	1.05771	0.617911	0.0937757	0.0766253	0.622508	0.0490403	0.0246971
0.758492	8.51153	3.32942	0.628579	11.4146	8.61557	0.616936	7.75366	4.75196	0.764058	8.25789	6.45889	0.760325	4.92569	4.2191	0.752344	1.33313	1.06441	0.622566	0.0927075	0.0757525	0.627153	0.0475491	0.0239461
0.762495	8.5492	3.34416	0.632591	11.4825	8.6668	0.621609	7.81262	4.78809	0.768702	8.30074	6.4924	0.764351	4.94587	4.23638	0.756987	1.33635	1.06698	0.627239	0.0943127	0.0770641	0.631811	0.0523894	0.0263837
0.767146	8.59626	3.36256	0.637221	11.5679	8.73124	0.625631	7.86529	4.82037	0.772713	8.3405	6.5235	0.768351	4.96405	4.25196	0.760986	1.34118	1.07084	0.631889	0.0943195	0.0770697	0.635818	0.0484936	0.0244218
0.771148	8.63417	3.3774	0.641254	11.637	8.78342	0.630262	7.92229	4.85531	0.777369	8.38302	6.55676	0.773012	4.98878	4.27314	0.765003	1.34772	1.07607	0.636537	0.0963308	0.0787131	0.640461	0.0499506	0.0251556
0.775166	8.67348	3.39277	0.645912	11.7151	8.84232	0.634264	7.97163	4.88554	0.781376	8.42333	6.58829	0.777011	5.0099	4.29123	0.769002	1.35533	1.08214	0.640537	0.0956686	0.078172	0.644455	0.0506255	0.0254954
0.779816	8.71919	3.41065	0.650571	11.794	8.90187	0.638278	8.01998	4.91518	0.785383	8.46265	6.61904	0.781024	5.03023	4.30865	0.773662	1.36247	1.08784	0.645179	0.0951944	0.0777846	0.648456	0.0491518	0.0247533
0.783824	8.7559	3.42501	0.655239	11.8743	8.96249	0.642927	8.07524	4.94904	0.789392	8.50101	6.64904	0.78567	5.05114	4.32655	0.777668	1.36751	1.09186	0.649188	0.095746	0.0782353	0.653102	0.0521137	0.0262449
0.787833	8.79264	3.43938	0.659252	11.9461	9.01674	0.646929	8.12387	4.97885	0.794047	8.54602	6.68425	0.789692	5.0726	4.34494	0.78232	1.375	1.09785	0.653183	0.0956276	0.0781385	0.657102	0.0495113	0.0249343
0.792486	8.83658	3.45657	0.663925	12.0263	9.07724	0.650932	8.17223	5.00848	0.798714	8.58888	6.71777	0.79434	5.09758	4.36633	0.786347	1.38097	1.10261	0.657176	0.0979863	0.0800659	0.661102	0.0521008	0.0262384
0.796493	8.87389	3.47117	0.668581	12.102	9.1344	0.654938	8.22169	5.0388	0.80337	8.63019	6.75009	0.798351	5.11785	4.38369	0.791	1.38857	1.10868	0.66183	0.096734	0.0790426	0.665749	0.0525891	0.0264843
0.800506	8.91193	3.48604	0.673239	12.178	9.19176	0.659605	8.27787	5.07323	0.807383	8.66725	6.77907	0.80301	5.14076	4.40332	0.795673	1.3931	1.11229	0.666502	0.0995193	0.0813185	0.669768	0.0518202	0.0260971
0.805161	8.95587	3.50323	0.677247	12.2425	9.24044	0.663604	8.32663	5.10311	0.812018	8.71011	6.81259	0.807669	5.1637	4.42297	0.799675	1.39881	1.11685	0.671118	0.0986858	0.0806375	0.674406	0.0539575	0.0271735
0.809178	8.99388	3.5181	0.681905	12.3116	9.2926	0.66827	8.38582	5.13939	0.816047	8.74704	6.84148	0.811677	5.18169	4.43838	0.804318	1.40354	1.12063	0.675152	0.100377	0.0820197	0.678404	0.0553934	0.0278966
0.81384	9.03705	3.53499	0.685911	12.3603	9.32932	0.672928	8.44227	5.17399	0.820058	8.78177	6.86864	0.816338	5.20472	4.4581	0.808329	1.4086	1.12467	0.679777	0.101378	0.0828374	0.683066	0.0542463	0.0273189
0.818508	9.07804	3.55102	0.689913	12.4134	9.36941	0.677592	8.49678	5.20739	0.824686	8.82158	6.89977	0.820349	5.22488	4.47537	0.812986	1.41417	1.12912	0.683787	0.102241	0.0835422	0.687706	0.0554035	0.0279017
0.823173	9.11939	3.5672	0.694567	12.4776	9.41784	0.681608	8.545	5.23695	0.828694	8.85602	6.92672	0.824364	5.24354	4.49136	0.817658	1.42163	1.13508	0.688445	0.102027	0.0833678	0.691707	0.0549857	0.0276912
0.827819	9.15857	3.58252	0.698573	12.5319	9.45887	0.686259	8.59995	5.27062	0.832693	8.89215	6.95497	0.828981	5.26654	4.51105	0.82168	1.42823	1.14034	0.692438	0.0999419	0.0816638	0.695711	0.054262	0.0273268
0.83183	9.19598	3.59715	0.703227	12.6026	9.51224	0.690932	8.65592	5.30492	0.837356	8.9379	6.99076	0.832999	5.28699	4.52857	0.826323	1.43364	1.14467	0.696433	0.100866	0.0824187	0.700352	0.0549138	0.0276551
0.83649	9.23818	3.61366	0.707883	12.6712	9.56397	0.695578	8.713	5.3399	0.84136	8.97314	7.01832	0.837004	5.30708	4.54577	0.830982	1.44125	1.15074	0.70043	0.100952	0.082489	0.704348	0.0547961	0.0275958
0.840504	9.27282	3.62721	0.711905	12.732	9.60991	0.700246	8.76626	5.37254	0.845379	9.00685	7.04468	0.841662	5.32879	4.56437	0.834997	1.44726	1.15554	0.70506	0.101314	0.082785	0.708988	0.0571435	0.0287779
0.844511	9.30858	3.6412	0.716555	12.7988	9.66034	0.70425	8.81373	5.40164	0.850016	9.04648	7.07568	0.845669	5.34732	4.58025	0.839637	1.45088	1.15842	0.709078	0.102843	0.0840344	0.712996	0.0562756	0.0283408
0.849147	9.35246	3.65837	0.720563	12.8563	9.7037	0.708909	8.86975	5.43597	0.854028	9.08387	7.10493	0.850337	5.37136	4.60083	0.843665	1.4582	1.16427	0.713073	0.102574	0.0838147	0.717659	0.0562513	0.0283286
0.85317	9.38968	3.67293	0.72457	12.9108	9.74487	0.713581	8.92558	5.47019	0.85869	9.12681	7.13851	0.854985	5.39135	4.61796	0.84832	1.46428	1.16913	0.71707	0.102254	0.083553	0.722311	0.0571468	0.0287796
0.857821	9.43168	3.68935	0.729216	12.971	9.79032	0.717591	8.9701	5.49747	0.86269	9.16302	7.16683	0.858996	5.41026	4.63416	0.852976	1.47114	1.1746	0.721077	0.105598	0.0862859	0.726308	0.0553588	0.0278792
0.861826	9.46634	3.70291	0.733233	13.0241	9.83037	0.72225	9.02314	5.52998	0.866702	9.19985	7.19564	0.863656	5.43412	4.6546	0.856983	1.47636	1.17877	0.725728	0.104024	0.0849995	0.730931	0.0575878	0.0290017
0.865843	9.50329	3.71736				0.726934	9.07544	5.56203	0.871363	9.24203	7.22863	0.867662	5.45328	4.671	0.861655	1.48335	1.18435	0.729737	0.105247	0.0859991	0.734932	0.0585434	0.029483
0.870505	9.54348	3.73309				0.731579	9.12653	5.59334	0.875369	9.27673	7.25577	0.871669	5.4744	4.6891	0.866324	1.48797	1.18804	0.734383	0.106633	0.0871312	0.738932	0.0570555	0.0287336
0.875188	9.58159	3.74799				0.735587	9.17195	5.62118	0.879371	9.31482	7.28556	0.876326	5.4972	4.70863	0.870981	1.49533	1.19392	0.73903	0.106063	0.0866652	0.743586	0.0572824	0.0288479
0.879835	9.62468	3.76485				0.739611	9.21891	5.64996	0.884033	9.35444	7.31655	0.880356	5.5162	4.7249	0.874984	1.50183	1.19911	0.743043	0.107629	0.0879452	0.747589	0.0578828	0.0291503
0.884483	9.66577	3.78092				0.744262	9.2697	5.68109	0.88804	9.38845	7.34315	0.885006	5.54147	4.74654	0.879005	1.50523	1.20183	0.747693	0.107328	0.0876988	0.752238	0.0586455	0.0295343
0.888506	9.704	3.79588				0.748261	9.31403	5.70826	0.892703	9.428	7.37408	0.889667	5.56469	4.76643	0.883648	1.51338	1.20833	0.752345	0.109169	0.0892031	0.756864	0.0629715	0.031713
0.892507	9.73977	3.80987				0.752272	9.36243	5.73792	0.897381	9.4679	7.40529	0.893675	5.58672	4.78531	0.887666	1.51817	1.21215	0.756342	0.109128	0.0891696	0.760872	0.0601205	0.0302772
0.897177	9.77818	3.82489				0.756926	9.41745	5.77164	0.902045	9.50822	7.43683	0.898329	5.60972	4.805	0.892326	1.52316	1.21614	0.760987	0.111531	0.0911334	0.765496	0.0618033	0.0311247
0.901191	9.81423	3.839				0.760937	9.46233	5.79914	0.906697	9.54654	7.46681	0.902354	5.62862	4.82119	0.896328	1.52948	1.22118	0.765004	0.113444	0.0926968	0.769517	0.0634094	0.0319335
0.905837	9.85507	3.85497				0.765574	9.51533	5.83163	0.910706	9.58355	7.49575	0.907024	5.64748	4.83735	0.900336	1.5349	1.22551	0.769659	0.112364	0.0918143	0.774177	0.0634922	0.0319752
0.909859	9.8921	3.86945				0.769581	9.56157	5.85997	0.915354	9.62351	7.52701	0.911666	5.66907	4.85584	0.905013	1.53933	1.22905	0.774317	0.111083	0.0907674	0.778171	0.0629708	0.0317126
0.91452	9.92975	3.88418				0.773609	9.6065	5.8875	0.91937	9.65942	7.55509	0.915674	5.68866	4.87262	0.909652	1.54739	1.23548	0.778329	0.111616	0.091203	0.782833	0.0622561	0.0313527
0.919196	9.97047	3.90011				0.778259	9.65564	5.91762	0.923378	9.69276	7.58117	0.920337	5.71015	4.89103	0.913656	1.55096	1.23834	0.782966	0.113874	0.0930476	0.787475	0.0626646	0.0315584
0.923206	10.0065	3.9142				0.782935	9.70755	5.94943	0.928031	9.73261	7.61234	0.924353	5.72948	4.90758	0.918308	1.5584	1.24427	0.787628	0.112426	0.0918651	0.792122	0.062317	0.0313834
0.927848	10.0416	3.92792				0.787593	9.75929	5.98114	0.932048	9.76375	7.63669	0.929012	5.74997	4.92514	0.922324	1.56373	1.24853	0.792288	0.113375	0.0926404	0.796135	0.0627294	0.0315911
0.931854	10.0758	3.9413				0.79227	9.81221	6.01358	0.936702	9.80293	7.66734	0.933013	5.76806	4.94063	0.926992	1.57184	1.255	0.796941	0.115558	0.0944242	0.800126	0.0630067	0.0317307
0.936516	10.1145	3.95647				0.796269	9.85753	6.04135	0.941348	9.84034	7.6966	0.937678	5.78758	4.95735	0.930994	1.57692	1.25906	0.800949	0.113356	0.0926245	0.804137	0.0617407	0.0310931
0.940517	10.1489	3.96989				0.800934	9.90963	6.07328	0.945374	9.8735	7.72253	0.94233	5.80464	4.97196	0.934999	1.5804	1.26184	0.80558	0.112278	0.0917434	0.808777	0.0635764	0.0320176
0.944529	10.1859	3.98436				0.804936	9.95184	6.09915	0.950022	9.91118	7.75201	0.946349	5.82346	4.98808	0.939657	1.58658	1.26677	0.809573	0.115085	0.0940372	0.812767	0.0643627	0.0324136
0.949194	10.222	3.99851				0.809592	10.0004	6.12889	0.954035	9.94255	7.77654	0.951007	5.84472	5.00629	0.943658	1.58833	1.26817	0.81422	0.115417	0.0943084	0.816781	0.0657911	0.0331329
0.953204	10.2543	4.01115				0.814264	10.0495	6.15902	0.9587	9.98305	7.80822	0.955666	5.86671	5.02513	0.948323	1.59611	1.27438	0.818214	0.114282	0.0933813	0.821418	0.0657164	0.0330953
0.957204	10.2893	4.02483				0.818264	10.0929	6.18562	0.963338	10.0239	7.84016	0.959689	5.88375	5.03973	0.952977	1.60358	1.28035	0.822223	0.11573	0.0945647	0.826082	0.0667803	0.0336311
0.961851	10.3257	4.03905				0.822265	10.1345	6.2111	0.967353	10.0538	7.86358	0.964317	5.90395	5.05703	0.956993	1.6059	1.2822	0.826217	0.118828	0.097096	0.83008	0.0651804	0.0328254
0.965859	10.3612	4.05294				0.826266	10.1775	6.23745	0.971995	10.0938	7.89486	0.968989	5.92435	5.0745	0.96164	1.6132	1.28803	0.830217	0.117446	0.0959664	0.834718	0.0654286	0.0329504
0.970511	10.3983	4.06747				0.83027	10.2197	6.26333	0.976004	10.1239	7.91835	0.97364	5.94362	5.09101	0.96629	1.61986	1.29335	0.834881	0.118089	0.096492	0.838712	0.0659611	0.0332186
0.974521	10.4275	4.07889				0.834272	10.2622	6.28935	0.980014	10.1576	7.94474	0.977642	5.96045	5.10542	0.970303	1.62208	1.29512	0.839521	0.11967	0.0977836	0.842706	0.0664554	0.0334675
0.978545	10.4608	4.0919				0.838914	10.3122	6.32002	0.984684	10.1951	7.97406	0.981651	5.97791	5.12038	0.974935	1.62717	1.29918	0.843514	0.120387	0.09837	0.847344	0.0671389	0.0338117
0.983184	10.4991	4.10691				0.842924	10.3534	6.34522	0.989344	10.2311	8.00226	0.985655	5.99499	5.13501	0.978966	1.63311	1.30393	0.847516	0.121641	0.0993947	0.851354	0.0668858	0.0336843
0.987834	10.5391	4.12253				0.847576	10.4012	6.37457	0.994004	10.2696	8.03238	0.990316	6.01497	5.15212	0.982977	1.63877	1.30844	0.851515	0.121037	0.0989007	0.856019	0.0671099	0.0337971
0.991842	10.5718	4.13534				0.851594	10.4425	6.39985	0.99867	10.3073	8.0618	0.99432	6.03209	5.16679	0.987636	1.64558	1.31388	0.85552	0.121372	0.0991749	0.860012	0.0651301	0.0328001
0.996494	10.6064	4.14887				0.855596	10.4827	6.4245	1.00268	10.3386	8.08629	0.998982	6.05279	5.18452	0.991638	1.64932	1.31686	0.86017	0.121345	0.0991527	0.86465	0.0672134	0.0338493
1.00051	10.6373	4.16094				0.860265	10.5332	6.45543	1.00735	10.3756	8.11529	1.00298	6.07004	5.19929	0.995645	1.65367	1.32034	0.864834	0.122828	0.100364	0.86864	0.0683844	0.0344389
1.00452	10.6693	4.17346				0.864921	10.5813	6.48495	1.01136	10.4063	8.13929	1.007	6.08761	5.21434	1.0003	1.6633	1.32803	0.868839	0.123421	0.100849	0.87264	0.0673736	0.0339299
1.00852	10.7022	4.18634				0.868925	10.6226	6.51021	1.01602	10.4437	8.1685	1.01167	6.10882	5.23251	1.00432	1.668	1.33178	0.873469	0.124236	0.101515	0.877285	0.0691208	0.0348098
1.01319	10.7408	4.20145				0.873599	10.6718	6.54041	1.02002	10.4751	8.19309	1.01568	6.12516	5.24651	1.00898	1.67264	1.33549	0.877469	0.124446	0.101687	0.881288	0.069797	0.0351504
1.01784	10.776	4.2152				0.878255	10.7208	6.57044	1.02404	10.5048	8.21627	1.02033	6.14191	5.26086	1.013	1.67947	1.34094	0.881484	0.124847	0.102014	0.88528	0.0681451	0.0343184
1.02184	10.8077	4.22762				0.882258	10.7618	6.59552	1.02868	10.5429	8.24611	1.02433	6.15943	5.27586	1.01766	1.68135	1.34244	0.88613	0.126248	0.103159	0.889913	0.0694211	0.034961
1.02587	10.8389	4.23981				0.886269	10.8005	6.61924	1.03268	10.5714	8.26841	1.02835	6.17472	5.28895	1.0223	1.68966	1.34907	0.890797	0.127947	0.104547	0.893918	0.0704488	0.0354786
1.03052	10.8757	4.25419				0.890921	10.846	6.64714	1.03669	10.6027	8.29288	1.03298	6.19405	5.30552	1.02633	1.69564	1.35385	0.89543	0.127873	0.104486	0.897911	0.0723486	0.0364354
1.03454	10.9065	4.26626				0.894944	10.8874	6.67255	1.04135	10.6375	8.32013	1.03699	6.21174	5.32067	1.03097	1.70029	1.35757	0.900115	0.12831	0.104844	0.902542	0.0707377	0.0356241
1.0392	10.9394	4.27912				0.899609	10.933	6.70044	1.04601	10.671	8.34631	1.04102	6.22617	5.33303	1.03564	1.70725	1.36312	0.904772	0.130104	0.10631	0.906553	0.0720208	0.0362703
1.04387	10.974	4.29265				0.904259	10.979	6.72866	1.05002	10.7044	8.3724	1.04566	6.24599	5.35	1.03966	1.71114	1.36623	0.909438	0.1294	0.105734	0.910553	0.0727249	0.0366248
1.04789	11.007	4.30557				0.90828	11.0197	6.75358	1.05468	10.7396	8.39995	1.04967	6.26201	5.36373	1.04431	1.71601	1.37012	0.913433	0.131701	0.107615	0.914552	0.0722157	0.0363684
1.05251	11.0417	4.31915				0.912937	11.0659	6.78194	1.05868	10.7694	8.42323	1.05433	6.2835	5.38213	1.04832	1.72022	1.37347	0.918072	0.130636	0.106744	0.919199	0.0708669	0.0356892
1.05652	11.073	4.33137				0.917596	11.1129	6.81073	1.06268	10.7977	8.4454	1.05833	6.2977	5.39429	1.05298	1.7256	1.37777	0.922729	0.131978	0.107841	0.92319	0.0732173	0.0368728
1.06055	11.1043	4.34362				0.921598	11.1527	6.83513	1.06669	10.8295	8.4703	1.063	6.31767	5.4114	1.05764	1.72936	1.38078	0.926724	0.13287	0.10857	0.927846	0.0722801	0.0364009
1.0652	11.1379	4.35678				0.9256	11.1921	6.85926	1.07134	10.865	8.49803	1.067	6.33301	5.42454	1.06164	1.73479	1.38511	0.931366	0.131722	0.107632	0.931839	0.0730621	0.0367947
1.06922	11.1697	4.36921				0.929601	11.2312	6.88324	1.07602	10.9007	8.52594	1.071	6.34902	5.43825	1.06564	1.73712	1.38697	0.935389	0.134036	0.109523	0.935838	0.0744226	0.0374798
1.07386	11.2046	4.38285				0.933606	11.2694	6.90665	1.08068	10.936	8.55355	1.07565	6.36908	5.45544	1.06965	1.74292	1.3916	0.940021	0.134107	0.10958	0.93984	0.0743168	0.0374266
1.07853	11.2387	4.39619				0.938259	11.3132	6.93346	1.08535	10.9713	8.58117	1.08031	6.38834	5.47193	1.0743	1.75072	1.39783	0.944017	0.133623	0.109185	0.94448	0.0725459	0.0365347
1.08254	11.2671	4.4073				0.94229	11.3487	6.95526	1.08999	11.0038	8.60662	1.08432	6.40607	5.48712	1.07897	1.75456	1.4009	0.948039	0.134119	0.10959	0.948475	0.0752626	0.0379029
1.0872	11.3001	4.42022				0.94694	11.3927	6.98221	1.09401	11.0359	8.63173	1.08899	6.42337	5.50194	1.08363	1.76154	1.40647	0.952659	0.133779	0.109312	0.952484	0.0753565	0.0379502
1.09121	11.3309	4.43228				0.951597	11.439	7.0106	1.09867	11.0697	8.65817	1.09299	6.44088	5.51694	1.08763	1.76603	1.41005	0.956658	0.13562	0.110817	0.957102	0.0750251	0.0377833
1.09588	11.3666	4.44625				0.95561	11.477	7.03389	1.10334	11.1049	8.6857	1.09699	6.45736	5.53105	1.09164	1.77246	1.41518	0.960661	0.134064	0.109545	0.961119	0.076754	0.038654
1.10053	11.3999	4.45924				0.960254	11.5219	7.06136	1.10798	11.1363	8.71025	1.10165	6.476	5.54702	1.09565	1.7788	1.42025	0.964661	0.135583	0.110786	0.965127	0.0746362	0.0375874
1.10521	11.4383	4.47426				0.964274	11.5581	7.08355	1.11198	11.164	8.73193	1.10631	6.49431	5.5627	1.10027	1.78474	1.42499	0.968654	0.1384	0.113089	0.96977	0.0761568	0.0383532
1.10985	11.4697	4.48658				0.968931	11.6023	7.11064	1.11601	11.193	8.75456	1.11097	6.51159	5.5775	1.10429	1.78712	1.42689	0.973318	0.138863	0.113466	0.973764	0.0740314	0.0372829
1.11387	11.5009	4.49876				0.973572	11.646	7.13743	1.12067	11.2265	8.78075	1.11563	6.52998	5.59326	1.1083	1.79343	1.43193	0.977962	0.138975	0.113558	0.978422	0.0760036	0.038276
1.11854	11.5336	4.51155				0.977583	11.6826	7.1599	1.12468	11.2569	8.80458	1.11965	6.54432	5.60554	1.11295	1.8	1.43718	0.981958	0.139884	0.114301	0.983063	0.0764982	0.0385251
1.12318	11.5681	4.52505				0.982219	11.7277	7.18754	1.12932	11.2918	8.83184	1.12366	6.56183	5.62054	1.11696	1.79814	1.43569	0.986622	0.140067	0.114451	0.987727	0.0735587	0.0370448
1.1272	11.5955	4.53578				0.986245	11.7626	7.20891	1.13333	11.3207	8.85447	1.12833	6.58117	5.6371	1.12096	1.81017	1.4453	0.990622	0.141228	0.115399	0.991724	0.0769305	0.0387428
1.13184	11.6248	4.54723				0.990263	11.7976	7.23038	1.13733	11.3472	8.87519	1.13298	6.59665	5.65036	1.12497	1.814	1.44835	0.995275	0.141039	0.115245	0.995718	0.0760846	0.0383168
1.13585	11.6548	4.55897				0.994921	11.8398	7.25623	1.14134	11.3739	8.89604	1.13764	6.61595	5.66689	1.12963	1.81461	1.44884	0.999268	0.143472	0.117233	1.00036	0.0780685	0.039316
1.13987	11.6826	4.56983				0.998925	11.8765	7.27869	1.14601	11.4052	8.92054	1.14164	6.62983	5.67878	1.13429	1.82622	1.45811	1.00327	0.144448	0.118031	1.00435	0.076581	0.0385668
1.14388	11.7111	4.58098				1.0036	11.919	7.30473	1.15001	11.4325	8.94188	1.14565	6.64621	5.69281	1.1383	1.8251	1.45722	1.00727	0.142082	0.116097	1.00837	0.0765307	0.0385415
1.14788	11.7416	4.59292				1.00825	11.9603	7.33008	1.15466	11.4668	8.96875	1.14965	6.66025	5.70483	1.14296	1.83323	1.4637	1.01192	0.144703	0.118238	1.013	0.0769151	0.0387351
1.15253	11.7724	4.60495				1.01225	11.9958	7.3518	1.15868	11.4954	8.99107	1.15366	6.67264	5.71545	1.14697	1.83698	1.4667	1.01594	0.146023	0.119318	1.01699	0.0760377	0.0382932
1.1572	11.8062	4.6182				1.01626	12.0338	7.37514	1.16268	11.525	9.01426	1.15832	6.6912	5.73135	1.15098	1.84092	1.46985	1.02057	0.145629	0.118996	1.021	0.0752161	0.0378795
1.16121	11.8304	4.62767				1.02027	12.0689	7.39663	1.16732	11.5565	9.03887	1.16233	6.70563	5.7437	1.15562	1.84957	1.47675	1.02457	0.146699	0.11987	1.02564	0.0795304	0.0400522
1.16521	11.8567	4.63795				1.02428	12.1009	7.41623	1.17137	11.5847	9.06097	1.16698	6.72475	5.76009	1.15962	1.85176	1.4785	1.02857	0.146446	0.119663	1.0303	0.0772046	0.0388809
1.16922	11.8845	4.64881				1.02893	12.1428	7.44191	1.17601	11.6157	9.08518	1.17165	6.7423	5.77512	1.16364	1.85925	1.48448	1.03321	0.147858	0.120817	1.03429	0.0782147	0.0393896
1.17322	11.908	4.65801				1.03296	12.179	7.46408	1.18001	11.6447	9.10787	1.17567	6.75788	5.78846	1.16829	1.86178	1.4865	1.03789	0.146184	0.119449	1.03892	0.0786447	0.0396061
1.17788	11.9394	4.67029				1.0376	12.2245	7.492	1.18401	11.6716	9.12895	1.18032	6.77344	5.80179	1.17231	1.86587	1.48976	1.04254	0.147724	0.120707	1.04292	0.078487	0.0395267
1.18189	11.9655	4.6805				1.04225	12.2634	7.51585	1.18866	11.7006	9.15163	1.18432	6.78828	5.8145	1.17632	1.87062	1.49356	1.04655	0.147648	0.120645	1.04693	0.0784482	0.0395072
1.18654	11.996	4.69244				1.0463	12.2996	7.53799	1.19268	11.7274	9.17256	1.18833	6.80367	5.82768	1.18096	1.87532	1.49731	1.05054	0.148553	0.121384	1.05158	0.0801746	0.0403766
1.19121	12.0256	4.70402				1.05092	12.3403	7.56293	1.19735	11.7595	9.19767	1.19298	6.81882	5.84066	1.18497	1.88316	1.50358	1.05518	0.148037	0.120963	1.05624	0.0823501	0.0414722
1.19524	12.0503	4.71367				1.05494	12.3726	7.58276	1.20135	11.7856	9.21812	1.197	6.8359	5.85529	1.18964	1.88893	1.50818	1.05919	0.148055	0.120978	1.06089	0.080223	0.040401
1.19989	12.0799	4.72526				1.05959	12.4114	7.60656	1.20536	11.8116	9.23844	1.201	6.84959	5.86701	1.1943	1.89546	1.5134	1.06383	0.149016	0.121763	1.06489	0.0817987	0.0411945
1.20389	12.1034	4.73444				1.06359	12.4449	7.62707	1.20999	11.8427	9.26277	1.20566	6.86537	5.88053	1.1983	1.8986	1.5159	1.06849	0.15042	0.12291	1.06954	0.0800138	0.0402956
1.20789	12.1285	4.74428				1.0676	12.4785	7.64765	1.214	11.8712	9.28505	1.20967	6.88196	5.89475	1.20297	1.90432	1.52047	1.0725	0.151197	0.123545	1.07353	0.0826378	0.0416171
1.21255	12.159	4.75618				1.07161	12.5127	7.66861	1.21801	11.8976	9.30572	1.21431	6.8989	5.90926	1.20697	1.90918	1.52435	1.07715	0.152523	0.124628	1.07754	0.0810737	0.0408294
1.21655	12.1871	4.76719				1.07628	12.5497	7.6913	1.22266	11.9267	9.32848	1.21833	6.91336	5.92164	1.21163	1.91364	1.52791	1.08182	0.154103	0.12592	1.08218	0.0823279	0.041461
1.22056	12.2132	4.77739				1.08094	12.5896	7.71574	1.22668	11.9524	9.34856	1.22299	6.92895	5.93499	1.21564	1.92163	1.53429	1.08646	0.152203	0.124367	1.08618	0.0827249	0.041661
1.22456	12.2428	4.78897				1.0856	12.6245	7.73713	1.23068	11.9771	9.36787	1.22764	6.94526	5.94896	1.21964	1.92044	1.53334	1.09109	0.152862	0.124905	1.0902	0.0830081	0.0418036
1.22858	12.2723	4.8005				1.09025	12.6649	7.76191	1.23531	12.0106	9.39405	1.23165	6.96097	5.96241	1.22429	1.92959	1.54064	1.09511	0.153885	0.125742	1.09481	0.0831755	0.0418879
1.23321	12.3034	4.81269				1.09425	12.696	7.78094	1.23934	12.039	9.41625	1.23565	6.97357	5.97321	1.2283	1.93278	1.54319	1.09977	0.153245	0.125219	1.09883	0.0847218	0.0426666
1.23723	12.3291	4.82274				1.09891	12.7346	7.80463	1.24398	12.0692	9.43986	1.2403	6.98815	5.98569	1.2323	1.93677	1.54637	1.10378	0.153919	0.125769	1.10282	0.0841788	0.0423932
1.24124	12.3545	4.83265				1.10293	12.7664	7.8241	1.24865	12.1006	9.46449	1.24433	7.00224	5.99777	1.23695	1.94309	1.55142	1.10842	0.153452	0.125388	1.10746	0.0848445	0.0427284
1.24588	12.3812	4.84312				1.10758	12.8031	7.84662	1.25265	12.1254	9.48388	1.24895	7.01734	6.0107	1.24096	1.94534	1.55322	1.11307	0.154927	0.126593	1.11146	0.0831226	0.0418612
1.24989	12.4063	4.85293				1.11224	12.8394	7.86884	1.25665	12.152	9.50462	1.25297	7.03213	6.02337	1.2456	1.95196	1.5585	1.11707	0.155213	0.126827	1.11612	0.0836437	0.0421236
1.25391	12.4287	4.86168				1.11626	12.869	7.88697	1.26066	12.1771	9.52428	1.25698	7.04605	6.03529	1.24961	1.95532	1.56118	1.12107	0.156717	0.128055	1.12012	0.0864433	0.0435336
1.25854	12.456	4.87237				1.1209	12.9035	7.90815	1.26466	12.2015	9.54341	1.26164	7.06148	6.04851	1.25362	1.96026	1.56513	1.12506	0.157211	0.128459	1.12477	0.0844667	0.0425381
1.26256	12.4803	4.88186				1.12492	12.9351	7.92749	1.26866	12.2274	9.56362	1.26631	7.07822	6.06285	1.25828	1.96787	1.57121	1.12906	0.158778	0.12974	1.12941	0.0850038	0.0428086
1.26719	12.5075	4.8925				1.12892	12.9662	7.94657	1.27332	12.255	9.58523	1.27097	7.09296	6.07547	1.2623	1.97251	1.57491	1.13372	0.158645	0.129631	1.13342	0.0830885	0.0418441
1.27121	12.5312	4.90177				1.13359	13.0044	7.96994	1.27733	12.2778	9.60307	1.27498	7.10758	6.088	1.26695	1.9791	1.58017	1.13773	0.15862	0.12961	1.13806	0.0857984	0.0432088
1.27521	12.5558	4.91139				1.13826	13.0401	7.99182	1.28198	12.3076	9.62635	1.27965	7.12363	6.10175	1.27094	1.98225	1.58269	1.14173	0.159384	0.130235	1.14207	0.0839208	0.0422632
1.27923	12.5789	4.92043				1.1429	13.076	8.01382	1.286	12.3339	9.64693	1.2843	7.13903	6.11493	1.27495	1.98761	1.58697	1.14634	0.162557	0.132827	1.14606	0.0836781	0.042141
1.28388	12.6082	4.93191				1.14693	13.1055	8.03191	1.29066	12.3641	9.67056	1.28833	7.1518	6.12588	1.27896	1.99168	1.59022	1.15037	0.162157	0.1325	1.1507	0.0857575	0.0431882
1.28789	12.6318	4.94112				1.15159	13.1393	8.05263	1.29467	12.3895	9.69043	1.29298	7.16643	6.1384	1.28362	1.9951	1.59295	1.15503	0.161953	0.132334	1.1547	0.0844272	0.0425183
1.29255	12.6575	4.95117				1.15559	13.1686	8.07061	1.29867	12.4137	9.70935	1.29766	7.18536	6.15462	1.28763	2.00137	1.59796	1.15967	0.160839	0.131424	1.1587	0.0858057	0.0432125
1.29655	12.6791	4.95964				1.15961	13.1947	8.0866	1.30332	12.4431	9.73232	1.30166	7.19802	6.16546	1.29228	2.00664	1.60216	1.16369	0.161524	0.131983	1.16332	0.0870077	0.0438178
1.30056	12.6989	4.96738				1.16426	13.2298	8.10813	1.30735	12.4669	9.75092	1.3063	7.2141	6.17923	1.2963	2.0124	1.60676	1.16832	0.16225	0.132576	1.16734	0.0852285	0.0429218
						1.16827	13.2585	8.12571	1.312	12.4949	9.77286	1.31031	7.22734	6.19058	1.30031	2.01431	1.60829	1.17233	0.163285	0.133422	1.17198	0.0867846	0.0437054
						1.17294	13.2941	8.14753	1.31666	12.5227	9.79462	1.31431	7.24182	6.20298	1.30494	2.01929	1.61226	1.17633	0.162293	0.132611	1.17663	0.0864787	0.0435514
						1.1776	13.326	8.16704	1.32067	12.545	9.81208	1.31898	7.25717	6.21613	1.30896	2.02459	1.61649	1.18098	0.162487	0.13277	1.18063	0.0883906	0.0445143
						1.18162	13.3544	8.18446	1.32532	12.5721	9.8332	1.32364	7.2703	6.22738	1.31297	2.0291	1.62009	1.18498	0.163597	0.133678	1.18463	0.0897202	0.0451838
						1.18627	13.389	8.20566	1.32933	12.5944	9.85071	1.3283	7.28628	6.24106	1.31761	2.03304	1.62324	1.18897	0.164127	0.13411	1.18928	0.088296	0.0444666
						1.19027	13.4146	8.22133	1.33399	12.6208	9.87135	1.3323	7.29888	6.25185	1.32163	2.03652	1.62602	1.19361	0.165948	0.135598	1.19393	0.0893001	0.0449723
						1.19427	13.441	8.23751	1.33866	12.6486	9.89309	1.33631	7.3122	6.26327	1.3263	2.04454	1.63243	1.19765	0.166674	0.136191	1.19793	0.0883599	0.0444988
						1.19892	13.4713	8.25608	1.34267	12.6731	9.91227	1.34098	7.33039	6.27885	1.33096	2.05078	1.63741	1.20227	0.16697	0.136433	1.20193	0.0878818	0.044258
						1.20294	13.4984	8.27269	1.34732	12.7	9.93327	1.34499	7.3427	6.28939	1.33562	2.05244	1.63873	1.20626	0.167082	0.136525	1.20592	0.0887404	0.0446904
						1.20759	13.5304	8.2923	1.352	12.7267	9.95412	1.34964	7.35682	6.30149	1.33962	2.05874	1.64376	1.21026	0.166864	0.136347	1.21058	0.0881121	0.044374
						1.2116	13.5552	8.30751	1.35665	12.7525	9.97431	1.35365	7.36805	6.3111	1.34364	2.06264	1.64687	1.21489	0.167023	0.136477	1.21458	0.088241	0.0444389
						1.21561	13.5803	8.32293	1.36131	12.7773	9.99374	1.35765	7.38162	6.32273	1.34829	2.06683	1.65022	1.2189	0.167608	0.136954	1.21922	0.0881037	0.0443698
						1.22026	13.6088	8.34035	1.36531	12.7999	10.0114	1.3623	7.39618	6.3352	1.3523	2.07063	1.65325	1.22354	0.167159	0.136588	1.22322	0.0900812	0.0453657
						1.22427	13.634	8.35583	1.36996	12.8268	10.0324	1.36631	7.40797	6.3453	1.35631	2.07349	1.65554	1.22821	0.167922	0.137211	1.22786	0.0897485	0.0451981
						1.22893	13.662	8.37301	1.37397	12.8498	10.0505	1.37032	7.42193	6.35725	1.36095	2.08029	1.66097	1.23222	0.168574	0.137744	1.23186	0.0893649	0.0450049
						1.23293	13.68	8.384	1.37863	12.8769	10.0716	1.37496	7.43457	6.36808	1.36495	2.08266	1.66286	1.23687	0.170094	0.138986	1.23587	0.0919552	0.0463094
									1.38328	12.9039	10.0928	1.37897	7.44841	6.37994	1.36895	2.08864	1.66764	1.24087	0.170377	0.139218	1.23986	0.0900153	0.0453324
									1.38731	12.928	10.1116	1.38362	7.46496	6.39411	1.37361	2.09427	1.67213	1.24487	0.170037	0.13894	1.24452	0.0927383	0.0467038
									1.39198	12.9515	10.13	1.38828	7.47912	6.40624	1.37761	2.09905	1.67594	1.24951	0.171287	0.139961	1.24917	0.0940172	0.0473479
									1.39664	12.9799	10.1522	1.39229	7.49279	6.41795	1.38226	2.10509	1.68077	1.25352	0.173505	0.141773	1.25381	0.0927346	0.0467019
									1.4013	13.0047	10.1716	1.39696	7.50689	6.43002	1.38693	2.10795	1.68306	1.25818	0.174547	0.142625	1.25783	0.0904979	0.0455755
									1.40531	13.0261	10.1883	1.40097	7.5208	6.44194	1.39094	2.11485	1.68856	1.26285	0.173711	0.141941	1.26248	0.0923229	0.0464946
									1.40999	13.0504	10.2073	1.40563	7.53221	6.45172	1.3956	2.11853	1.6915	1.26685	0.173403	0.141689	1.26647	0.0925885	0.0466284
									1.41463	13.076	10.2273	1.40964	7.54716	6.46452	1.39961	2.12225	1.69447	1.27147	0.174661	0.142718	1.27112	0.093197	0.0469348
									1.41865	13.097	10.2438	1.4143	7.56203	6.47726	1.40428	2.12861	1.69955	1.27549	0.174935	0.142941	1.27576	0.0943665	0.0475237
									1.42332	13.1222	10.2635	1.4183	7.57398	6.48749	1.40894	2.13115	1.70158	1.28013	0.175817	0.143662	1.27977	0.0945618	0.0476221
									1.42797	13.1497	10.285	1.42298	7.59164	6.50262	1.41295	2.13314	1.70316	1.28413	0.176434	0.144166	1.28441	0.0930334	0.0468524
									1.43198	13.1699	10.3008	1.42765	7.60543	6.51443	1.4176	2.14097	1.70941	1.28815	0.176935	0.144576	1.28907	0.0940864	0.0473827
									1.43664	13.1933	10.3191	1.43229	7.62046	6.5273	1.42162	2.14337	1.71134	1.29279	0.176767	0.144438	1.29308	0.0941454	0.0474124
									1.44065	13.2137	10.3351	1.43631	7.63325	6.53826	1.42628	2.15094	1.71738	1.29678	0.178371	0.145749	1.29771	0.0962808	0.0484878
									1.44465	13.2344	10.3512	1.44096	7.6472	6.55021	1.43094	2.15586	1.72131	1.30078	0.17835	0.145732	1.30236	0.0932169	0.0469448
									1.44865	13.2536	10.3662	1.44498	7.65973	6.56094	1.43494	2.1558	1.72126	1.30543	0.17996	0.147048	1.30637	0.0942441	0.0474621
									1.45331	13.2791	10.3862	1.44898	7.66955	6.56935	1.43959	2.16397	1.72778	1.30944	0.179138	0.146376	1.31101	0.0965422	0.0486195
									1.45732	13.2996	10.4023	1.45364	7.68445	6.58212	1.44361	2.1668	1.73004	1.31344	0.180783	0.14772	1.31502	0.0961068	0.0484002
									1.46197	13.3239	10.4212	1.45764	7.69913	6.59469	1.44762	2.17013	1.7327	1.31808	0.183029	0.149555	1.31902	0.0969845	0.0488422
									1.46599	13.3458	10.4384	1.46231	7.71338	6.6069	1.45227	2.18025	1.74078	1.32209	0.183201	0.149696	1.32367	0.0982439	0.0494765
									1.47064	13.3707	10.4579	1.46697	7.72651	6.61814	1.45629	2.17975	1.74038	1.32673	0.182859	0.149416	1.32832	0.0965436	0.0486202
									1.47466	13.3887	10.472	1.47097	7.73829	6.62823	1.46094	2.18787	1.74686	1.3314	0.181815	0.148563	1.33297	0.0985841	0.0496478
									1.47931	13.4129	10.4908	1.47497	7.75144	6.6395	1.46494	2.19168	1.74991	1.3354	0.18233	0.148984	1.33697	0.0980346	0.049371
									1.48396	13.4363	10.5092	1.47964	7.76484	6.65097	1.46896	2.19121	1.74953	1.34004	0.182336	0.148989	1.34163	0.0994631	0.0500904
									1.48797	13.4571	10.5254	1.48429	7.77908	6.66317	1.47296	2.20182	1.758	1.34404	0.182207	0.148883	1.34562	0.101109	0.0509193
									1.49264	13.4811	10.5442	1.4883	7.79078	6.67319	1.47763	2.20267	1.75868	1.34804	0.183016	0.149544	1.34962	0.100443	0.050584
									1.49729	13.5034	10.5617	1.49297	7.80181	6.68264	1.48227	2.20968	1.76427	1.35267	0.186041	0.152016	1.35427	0.101715	0.0512247
									1.50132	13.5233	10.5772	1.49762	7.81799	6.6965	1.48694	2.21427	1.76794	1.35668	0.183154	0.149658	1.35827	0.1013	0.0510155
									1.50595	13.5487	10.5971	1.50164	7.83111	6.70774	1.4916	2.22007	1.77257	1.36132	0.186926	0.15274	1.36226	0.101222	0.050976
									1.50996	13.5681	10.6123	1.50632	7.84327	6.71815	1.49627	2.22449	1.7761	1.36533	0.186134	0.152092	1.36691	0.101508	0.0511203
									1.51396	13.5862	10.6264	1.51096	7.85563	6.72874	1.50028	2.22907	1.77975	1.36933	0.185569	0.15163	1.37091	0.102219	0.0514786
									1.51862	13.6089	10.6442	1.51496	7.86853	6.73978	1.50429	2.2332	1.78306	1.37399	0.186397	0.152307	1.37491	0.103114	0.0519292
									1.52263	13.6279	10.659	1.51961	7.88441	6.75339	1.50892	2.23623	1.78547	1.37799	0.187411	0.153136	1.37955	0.102379	0.0515588
									1.5273	13.6484	10.675	1.52362	7.89607	6.76338	1.51293	2.24171	1.78985	1.38263	0.188605	0.154111	1.38421	0.103242	0.0519935
									1.5313	13.6703	10.6922	1.52764	7.90676	6.77253	1.51693	2.24655	1.79372	1.3873	0.189055	0.154479	1.38885	0.102637	0.0516891
									1.53596	13.6925	10.7096	1.53228	7.92084	6.78459	1.52159	2.25194	1.79801	1.39129	0.187887	0.153524	1.39286	0.102586	0.0516634
									1.54062	13.7132	10.7258	1.5363	7.93115	6.79342	1.5256	2.25719	1.80221	1.39595	0.189653	0.154968	1.39752	0.101635	0.0511844
									1.54462	13.7321	10.7405	1.54097	7.9455	6.80571	1.5296	2.25867	1.80339	1.39997	0.190014	0.155263	1.40217	0.101318	0.0510247
									1.54865	13.7485	10.7534	1.54562	7.96039	6.81847	1.53361	2.26433	1.80791	1.40461	0.19096	0.156036	1.40617	0.102251	0.0514945
									1.55329	13.7745	10.7737	1.54963	7.97201	6.82842	1.53826	2.26965	1.81216	1.40927	0.192078	0.156949	1.41081	0.103512	0.0521297
									1.55732	13.7906	10.7863	1.55364	7.98352	6.83828	1.54227	2.27138	1.81354	1.41327	0.191773	0.1567	1.41548	0.103367	0.0520563
									1.56196	13.8122	10.8032	1.55828	7.99557	6.8486	1.54693	2.27995	1.82038	1.4179	0.193065	0.157756	1.41947	0.104034	0.0523925
									1.56664	13.833	10.8195	1.56232	8.00451	6.85626	1.55093	2.27831	1.81907	1.42193	0.193045	0.157739	1.42411	0.102725	0.0517332
									1.57064	13.8477	10.8309	1.56697	8.01932	6.86895	1.55494	2.28627	1.82543	1.4266	0.193315	0.15796	1.42812	0.103927	0.0523387
									1.57528	13.8706	10.8489	1.57098	8.03207	6.87987	1.55895	2.29134	1.82948	1.43123	0.194894	0.159251	1.43276	0.104733	0.0527443
									1.5793	13.8869	10.8616	1.57564	8.04459	6.89059	1.56361	2.29429	1.83183	1.43523	0.19305	0.157744	1.43741	0.104433	0.0525933
									1.58398	13.9077	10.8778	1.58029	8.05713	6.90133	1.56827	2.30128	1.83741	1.43987	0.193529	0.158135	1.4414	0.106046	0.0534058
									1.58864	13.9303	10.8955	1.58431	8.06746	6.91018	1.57227	2.30317	1.83892	1.44388	0.195232	0.159527	1.44603	0.104912	0.0528345
									1.59329	13.952	10.9125	1.58897	8.08161	6.9223	1.57693	2.31299	1.84676	1.44788	0.194649	0.159051	1.45004	0.10709	0.0539316
									1.59794	13.9722	10.9283	1.59364	8.09435	6.93321	1.58095	2.31311	1.84686	1.45254	0.198716	0.162373	1.45406	0.107869	0.054324
									1.60196	13.9894	10.9418	1.59829	8.10738	6.94438	1.58495	2.31863	1.85127	1.45654	0.197695	0.161539	1.45871	0.109475	0.0551325
									1.60663	14.0084	10.9567	1.60229	8.12094	6.95599	1.5896	2.32388	1.85546	1.46119	0.198316	0.162046	1.46335	0.109604	0.0551973
									1.61064	14.0265	10.9708	1.60697	8.13347	6.96673	1.5936	2.32657	1.85761	1.46584	0.199409	0.16294	1.46801	0.107919	0.0543487
									1.61531	14.0439	10.9844	1.61163	8.14466	6.97631	1.59827	2.33599	1.86513	1.46984	0.200677	0.163976	1.472	0.107255	0.0540148
									1.61996	14.0616	10.9982	1.61563	8.15571	6.98578	1.60293	2.33509	1.86441	1.47447	0.201964	0.165028	1.476	0.106974	0.0538733
									1.62462	14.0786	11.0115	1.61965	8.16678	6.99526	1.60695	2.34499	1.87231	1.4785	0.200784	0.164063	1.47999	0.10711	0.0539415
									1.62862	14.0954	11.0247	1.62429	8.1786	7.00538	1.6116	2.3474	1.87424	1.48316	0.202659	0.165595	1.48399	0.107015	0.0538936
									1.63262	14.113	11.0385	1.6283	8.19042	7.01551	1.61561	2.34997	1.87629	1.48779	0.199427	0.162954	1.48799	0.104959	0.0528583
									1.63665	14.1295	11.0513	1.63295	8.20155	7.02503	1.62027	2.35758	1.88236	1.49178	0.19971	0.163186	1.49263	0.103104	0.0519242
									1.64129	14.1478	11.0657	1.63696	8.21287	7.03473	1.62493	2.35956	1.88395	1.49643	0.201163	0.164373	1.49664	0.104205	0.0524785
									1.64594	14.1662	11.08	1.64097	8.2237	7.04401	1.62894	2.36823	1.89086	1.50043	0.200498	0.16383	1.50127	0.104003	0.0523768
									1.64995	14.1812	11.0918	1.64563	8.23939	7.05745	1.63358	2.36999	1.89227	1.50443	0.202604	0.16555	1.50528	0.103725	0.0522369
									1.65459	14.197	11.1042	1.65029	8.25173	7.06802	1.6376	2.37378	1.8953	1.50843	0.201017	0.164253	1.50927	0.104672	0.0527139
									1.65861	14.211	11.1151	1.65495	8.261	7.07595	1.64161	2.38019	1.90041	1.51244	0.201967	0.165029	1.51391	0.102979	0.0518612
									1.66262	14.2264	11.1272	1.65959	8.27429	7.08734	1.64623	2.38115	1.90118	1.51708	0.203504	0.166286	1.51792	0.103851	0.0523
									1.66728	14.2433	11.1404	1.66361	8.28477	7.09632	1.65027	2.38761	1.90634	1.52174	0.204858	0.167392	1.52257	0.101992	0.0513641
									1.67129	14.2521	11.1472	1.66762	8.29544	7.10546	1.6549	2.3917	1.90961	1.52573	0.206502	0.168735	1.52721	0.101659	0.0511962
									1.67594	14.2626	11.1554	1.67163	8.30667	7.11508	1.65958	2.39672	1.91361	1.52974	0.20485	0.167385	1.53123	0.105017	0.0528873
									1.6806	14.2514	11.1467	1.67628	8.31807	7.12485	1.66359	2.39983	1.9161	1.5344	0.204636	0.167211	1.53588	0.105568	0.0531652
									1.68462	14.2397	11.1375	1.68029	8.32771	7.1331	1.66826	2.40211	1.91792	1.5384	0.206036	0.168355	1.53989	0.104643	0.0526992
									1.68929	14.2118	11.1157	1.68494	8.34055	7.14409	1.67293	2.40856	1.92307	1.54304	0.206284	0.168557	1.54453	0.10592	0.0533423
									1.69396	14.1742	11.0863	1.68895	8.35303	7.15479	1.67757	2.41166	1.92555	1.54707	0.20753	0.169575	1.54917	0.106296	0.0535315
												1.69361	8.36418	7.16434	1.68158	2.41752	1.93022	1.55169	0.207014	0.169154	1.55317	0.106163	0.0534648
												1.69763	8.37797	7.17615	1.6856	2.42197	1.93377	1.55636	0.207333	0.169414	1.55782	0.10598	0.0533724
												1.70163	8.38309	7.18053	1.69025	2.42595	1.93696	1.56036	0.205666	0.168053	1.56182	0.106822	0.0537964
												1.7063	8.3974	7.19279	1.69427	2.42873	1.93917	1.56501	0.208949	0.170735	1.56582	0.106786	0.0537784
												1.7103	8.40745	7.2014	1.69893	2.4326	1.94227	1.56901	0.210238	0.171788	1.57044	0.107886	0.0543321
												1.71494	8.41809	7.21051	1.70359	2.4382	1.94673	1.57365	0.209237	0.17097	1.57445	0.109353	0.0550709
												1.71895	8.43397	7.22412	1.70761	2.4407	1.94873	1.57764	0.210146	0.171713	1.57911	0.1093	0.0550444
												1.72297	8.43839	7.2279	1.71225	2.44577	1.95278	1.58165	0.20971	0.171357	1.58375	0.106591	0.05368
												1.72761	8.45614	7.2431	1.71691	2.44894	1.95531	1.58565	0.212581	0.173703	1.58775	0.107693	0.0542349
												1.73163	8.46438	7.25016	1.72093	2.4542	1.95951	1.58965	0.21156	0.172869	1.59176	0.106265	0.0535161
												1.73628	8.47611	7.26021	1.72559	2.46044	1.96449	1.59365	0.211603	0.172903	1.59641	0.107405	0.0540899
												1.74029	8.48893	7.27119	1.72959	2.46121	1.96511	1.59829	0.212746	0.173837	1.60107	0.108872	0.0548287
												1.7443	8.49402	7.27555	1.73425	2.46851	1.97093	1.60294	0.214038	0.174893	1.60571	0.109193	0.0549904
												1.74895	8.50845	7.28791	1.73892	2.47209	1.97379	1.60694	0.215323	0.175943	1.60971	0.109209	0.0549983
												1.75297	8.5172	7.2954	1.74293	2.47384	1.97519	1.61159	0.214183	0.175012	1.6137	0.110339	0.0555676
												1.75762	8.52756	7.30428	1.7476	2.47977	1.97993	1.6156	0.215435	0.176035	1.6177	0.111501	0.0561527
												1.76228	8.53814	7.31334	1.7516	2.48277	1.98232	1.62025	0.21659	0.176978	1.6217	0.110534	0.0556658
												1.76629	8.5455	7.31965	1.75624	2.48755	1.98614	1.62489	0.217022	0.177332	1.62634	0.109061	0.0549242
												1.77094	8.56196	7.33375	1.76024	2.49161	1.98938	1.6289	0.218053	0.178174	1.63035	0.112442	0.0566268
												1.77495	8.56975	7.34042	1.76425	2.49683	1.99355	1.63353	0.217981	0.178115	1.63434	0.111113	0.0559577
												1.77895	8.58085	7.34992	1.76891	2.50011	1.99617	1.63754	0.217042	0.177348	1.63898	0.109902	0.0553474
												1.78361	8.59075	7.3584	1.77291	2.50458	1.99974	1.64154	0.219745	0.179556	1.64298	0.112508	0.0566598
												1.78761	8.59928	7.36571	1.77691	2.5078	2.0023	1.64554	0.21932	0.17921	1.64699	0.112824	0.0568191
												1.79161	8.61226	7.37683	1.78156	2.51065	2.00458	1.64954	0.217075	0.177374	1.65163	0.116119	0.0584787
												1.79626	8.61948	7.38302	1.78557	2.51459	2.00772	1.65353	0.218555	0.178585	1.65563	0.115183	0.058007
												1.80028	8.63304	7.39463	1.78958	2.52058	2.01251	1.65817	0.218531	0.178564	1.66027	0.116759	0.0588008
												1.80493	8.64349	7.40358	1.79423	2.524	2.01524	1.66217	0.2202	0.179928	1.66427	0.115435	0.0581341
												1.80895	8.65418	7.41274	1.79824	2.52627	2.01706	1.66617	0.220448	0.180131	1.66827	0.113931	0.0573766
												1.8136	8.66636	7.42317	1.80225	2.53092	2.02076	1.67017	0.220179	0.179911	1.67293	0.117818	0.0593343
												1.81826	8.67373	7.42948	1.80626	2.53408	2.02328	1.67417	0.222698	0.181969	1.67692	0.114013	0.0574177
												1.82227	8.68746	7.44125	1.81026	2.53966	2.02774	1.67881	0.220481	0.180157	1.68157	0.116476	0.0586583
												1.82628	8.69507	7.44776	1.81491	2.54326	2.03062	1.68282	0.221393	0.180903	1.68622	0.115141	0.0579862
												1.83094	8.70674	7.45776	1.81957	2.54775	2.0342	1.68749	0.22276	0.18202	1.69021	0.116601	0.058721
												1.83495	8.7142	7.46415	1.82357	2.55352	2.03881	1.69213	0.224018	0.183048	1.69486	0.116632	0.0587371
												1.83961	8.72524	7.47361	1.82758	2.55656	2.04124	1.69614	0.223766	0.182842	1.69953	0.117303	0.0590748
												1.84361	8.73861	7.48505	1.83158	2.56017	2.04412	1.70014	0.223571	0.182683	1.70419	0.116529	0.0586852
												1.84828	8.74632	7.49166	1.83559	2.56485	2.04785	1.70479	0.225271	0.184071	1.70884	0.117027	0.0589359
												1.85295	8.75902	7.50254	1.84024	2.5676	2.05005	1.70945	0.226088	0.18474	1.71349	0.118374	0.0596142
												1.85697	8.76522	7.50785	1.84426	2.57298	2.05434	1.7141	0.225257	0.18406	1.71812	0.11777	0.0593098
												1.86162	8.775	7.51623	1.84891	2.57602	2.05677	1.71811	0.226417	0.185008	1.72213	0.12077	0.0608207
												1.86562	8.78552	7.52523	1.85292	2.58123	2.06094	1.72277	0.227873	0.186198	1.72613	0.12036	0.0606141
												1.86963	8.79046	7.52947	1.85693	2.58684	2.06542	1.72742	0.227508	0.1859	1.73078	0.11961	0.0602367
												1.87427	8.80394	7.54101	1.86158	2.58756	2.06599	1.73141	0.228562	0.186761	1.73544	0.119133	0.0599964
												1.87829	8.81086	7.54694	1.86561	2.59156	2.06918	1.73605	0.22889	0.187029	1.74009	0.118425	0.05964
												1.88294	8.82333	7.55762	1.87026	2.597	2.07352	1.74007	0.228944	0.187073	1.74408	0.119476	0.0601689
												1.88695	8.83315	7.56603	1.87491	2.60056	2.07636	1.74471	0.227782	0.186123	1.74807	0.119163	0.0600114
												1.89096	8.83848	7.5706	1.87893	2.60462	2.07961	1.74937	0.230631	0.188452	1.75207	0.118556	0.0597058
												1.89561	8.85261	7.5827	1.88293	2.60764	2.08202	1.75339	0.231277	0.188979	1.75607	0.119076	0.0599676
												1.89962	8.8595	7.5886	1.88694	2.61093	2.08465	1.75801	0.229449	0.187485	1.76006	0.118982	0.0599206
												1.90427	8.87003	7.59762	1.89158	2.61796	2.09026	1.76201	0.230762	0.188559	1.76471	0.119354	0.0601079
												1.90893	8.88007	7.60622	1.89624	2.62411	2.09517	1.76601	0.229861	0.187822	1.76873	0.120463	0.0606661
												1.91295	8.88904	7.61391	1.90026	2.62615	2.0968	1.77064	0.232227	0.189756	1.77336	0.120939	0.060906
												1.91761	8.90147	7.62456	1.90492	2.63085	2.10055	1.77465	0.232202	0.189736	1.77736	0.121538	0.0612073
												1.92227	8.90879	7.63083	1.90958	2.63384	2.10294	1.77866	0.232228	0.189757	1.78136	0.122398	0.0616404
												1.92627	8.92137	7.64159	1.91359	2.63832	2.10652	1.7833	0.232021	0.189587	1.786	0.123163	0.0620262
												1.93091	8.928	7.64728	1.91823	2.64124	2.10885	1.7873	0.230875	0.188651	1.78999	0.124748	0.0628243
												1.93494	8.93856	7.65632	1.92224	2.64505	2.11189	1.79129	0.232119	0.189667	1.79399	0.123933	0.0624138
												1.93959	8.94871	7.66502	1.92689	2.65025	2.11604	1.79596	0.235739	0.192626	1.79865	0.123856	0.0623748
												1.94359	8.95755	7.67259	1.93156	2.6538	2.11888	1.80061	0.234161	0.191336	1.80331	0.124858	0.0628794
												1.9476	8.97055	7.68372	1.93556	2.6589	2.12295	1.80461	0.233943	0.191158	1.8073	0.12554	0.0632229
												1.95227	8.97702	7.68927	1.93956	2.66301	2.12623	1.80862	0.235565	0.192483	1.81196	0.123718	0.0623053
												1.95694	8.98851	7.69911	1.94356	2.66611	2.12871	1.81327	0.234939	0.191972	1.81661	0.125957	0.0634328
												1.96094	8.99591	7.70545	1.94823	2.67186	2.1333	1.81726	0.234802	0.19186	1.82125	0.124358	0.0626278
												1.9656	9.00479	7.71306	1.95289	2.67491	2.13573	1.82128	0.234626	0.191716	1.82526	0.126095	0.0635023
												1.96962	9.01596	7.72262	1.9569	2.67753	2.13783	1.8259	0.234284	0.191437	1.8299	0.125943	0.0634261
												1.97427	9.02015	7.72621	1.9609	2.68343	2.14254	1.82991	0.236932	0.1936	1.83389	0.125987	0.0634479
												1.97827	9.03139	7.73584	1.96491	2.68553	2.14421	1.83458	0.237377	0.193963	1.8379	0.125419	0.0631623
												1.98229	9.0386	7.74201	1.96892	2.68917	2.14712	1.83923	0.236815	0.193504	1.84252	0.125976	0.0634424
												1.98693	9.04956	7.7514	1.97357	2.69467	2.15151	1.84389	0.238139	0.194587	1.84652	0.128752	0.0648406
												1.99095	9.0608	7.76103	1.97758	2.69839	2.15448	1.84854	0.2378	0.19431	1.85118	0.124223	0.0625595
												1.99561	9.06761	7.76686	1.98159	2.7016	2.15704	1.85256	0.237853	0.194352	1.85583	0.127746	0.064334
												2.00027	9.0785	7.77619	1.98623	2.70521	2.15993	1.8572	0.238976	0.19527	1.85985	0.125671	0.063289
												2.00428	9.08399	7.78089	1.99025	2.71058	2.16421	1.86119	0.238696	0.195041	1.86448	0.12623	0.0635704
												2.00828	9.09239	7.78809	1.99491	2.71302	2.16616	1.8652	0.241103	0.197008	1.86848	0.127953	0.0644384
												2.01293	9.10436	7.79834	1.99956	2.71946	2.1713	1.86984	0.241056	0.19697	1.87248	0.124255	0.0625761
												2.01693	9.11244	7.80526	2.00358	2.72152	2.17294	1.8745	0.239615	0.195792	1.87713	0.127749	0.0643353
												2.02094	9.12243	7.81382	2.00823	2.72739	2.17763	1.8785	0.242228	0.197928	1.88114	0.125745	0.0633263
												2.02562	9.12958	7.81994	2.01225	2.73021	2.17988	1.88314	0.241549	0.197373	1.88578	0.126075	0.0634923
												2.03025	9.14318	7.83159	2.01625	2.73455	2.18335	1.88715	0.243372	0.198863	1.88978	0.130494	0.065718
												2.03426	9.15035	7.83773	2.0209	2.73929	2.18714	1.8918	0.242614	0.198243	1.89378	0.12805	0.0644872
												2.03827	9.1594	7.84548	2.02492	2.74178	2.18912	1.89644	0.243055	0.198604	1.89842	0.129505	0.0652197
												2.04292	9.17003	7.85459	2.02956	2.7474	2.19361	1.90045	0.245423	0.200539	1.90242	0.129426	0.06518
												2.04693	9.1752	7.85902	2.03357	2.75191	2.19721	1.90509	0.245994	0.201005	1.90642	0.130072	0.0655055
												2.05094	9.18616	7.8684	2.03757	2.75458	2.19934	1.9091	0.246458	0.201384	1.91105	0.130697	0.0658203
												2.05558	9.19561	7.87649	2.04223	2.75959	2.20334	1.91311	0.24591	0.200936	1.91507	0.13289	0.0669246
												2.06026	9.20283	7.88269	2.04689	2.76372	2.20664	1.91775	0.246384	0.201323	1.91972	0.131476	0.0662126
												2.06492	9.21449	7.89267	2.05156	2.76743	2.2096	1.92175	0.248274	0.202868	1.92437	0.133248	0.0671046
												2.06957	9.22119	7.89841	2.05619	2.76945	2.21122	1.9264	0.246184	0.20116	1.92837	0.132492	0.0667239
												2.0736	9.23306	7.90858	2.06021	2.77288	2.21395	1.9304	0.248242	0.202842	1.93302	0.133138	0.0670494
												2.07824	9.23965	7.91422	2.06487	2.77822	2.21822	1.93441	0.250542	0.204721	1.93702	0.133607	0.0672857
												2.08225	9.24971	7.92284	2.06888	2.78113	2.22054	1.93905	0.248885	0.203367	1.94101	0.132551	0.0667538
												2.08626	9.25518	7.92752	2.07289	2.78301	2.22204	1.94305	0.250925	0.205034	1.94567	0.134161	0.0675646
												2.09091	9.26474	7.93571	2.07755	2.78848	2.22641	1.94773	0.250393	0.204599	1.95033	0.134271	0.0676201
												2.09493	9.27446	7.94403	2.08155	2.79238	2.22953	1.95235	0.254101	0.207629	1.95497	0.135985	0.0684833
												2.09893	9.2777	7.94681	2.08555	2.79544	2.23196	1.95636	0.253184	0.20688	1.95897	0.134633	0.0678024
												2.10359	9.29231	7.95932	2.09022	2.79886	2.2347	1.96101	0.252659	0.206451	1.96297	0.136395	0.0686897
												2.1076	9.29877	7.96486	2.09423	2.80317	2.23813	1.96501	0.25385	0.207424	1.96761	0.138418	0.0697087
												2.11225	9.30879	7.97345	2.09823	2.80793	2.24194	1.96902	0.253145	0.206848	1.97161	0.136747	0.068867
												2.11627	9.31773	7.9811	2.10289	2.81083	2.24425	1.97368	0.254611	0.208046	1.97626	0.135424	0.0682005
												2.12091	9.32376	7.98627	2.10756	2.81489	2.2475	1.97768	0.254407	0.207879	1.98089	0.135637	0.068308
												2.12492	9.33209	7.9934	2.11222	2.81984	2.25145	1.98232	0.255652	0.208896	1.98491	0.134313	0.0676414
												2.12895	9.33922	7.99951	2.11622	2.82204	2.2532	1.98632	0.255616	0.208867	1.98954	0.137309	0.0691497
												2.1336	9.34828	8.00727	2.12089	2.82586	2.25625	1.99032	0.256769	0.209809	1.99356	0.135684	0.0683315
												2.13826	9.35929	8.0167	2.12556	2.83188	2.26106	1.99431	0.256576	0.209651	1.99755	0.136068	0.0685251
												2.14227	9.36573	8.02222	2.12957	2.83298	2.26194	1.99832	0.257773	0.21063	2.0022	0.139295	0.07015
												2.14691	9.3763	8.03127	2.13422	2.8389	2.26667	2.00296	0.258872	0.211528	2.00619	0.139399	0.0702027
												2.15094	9.38186	8.03603	2.13824	2.84296	2.26991	2.00761	0.258079	0.21088	2.01084	0.139594	0.0703009
												2.1556	9.39104	8.0439	2.14289	2.84589	2.27225	2.01162	0.256486	0.209578	2.0155	0.140193	0.0706026
												2.15961	9.40005	8.05162	2.14689	2.85155	2.27676	2.01626	0.256332	0.209453	2.0195	0.138969	0.0699862
												2.16425	9.40726	8.05779	2.15089	2.85628	2.28054	2.02092	0.258512	0.211233	2.02349	0.139778	0.0703934
												2.16827	9.41702	8.06614	2.15557	2.85964	2.28322	2.02493	0.257831	0.210677	2.0275	0.139361	0.0701836
												2.17293	9.42417	8.07228	2.16023	2.86273	2.2857	2.02957	0.258767	0.211442	2.03214	0.140712	0.0708638
												2.17759	9.43451	8.08113	2.16489	2.86577	2.28812	2.03423	0.260776	0.213084	2.03613	0.141419	0.0712199
												2.18224	9.4409	8.0866	2.16955	2.87096	2.29227	2.03823	0.260536	0.212888	2.04014	0.141153	0.0710859
												2.18626	9.44987	8.09429	2.17356	2.87341	2.29422	2.04287	0.261565	0.213729	2.04478	0.141708	0.0713651
												2.19027	9.45695	8.10035	2.17821	2.87935	2.29896	2.04688	0.261647	0.213795	2.04878	0.142713	0.0718716
												2.19491	9.46598	8.10809	2.18222	2.88272	2.30165	2.05153	0.261761	0.213888	2.05279	0.143349	0.0721917
												2.19892	9.47669	8.11726	2.18623	2.8852	2.30363	2.05554	0.263355	0.215191	2.05742	0.148192	0.0746307
												2.20358	9.48475	8.12416	2.19087	2.88778	2.30569	2.06019	0.263724	0.215493	2.06142	0.146694	0.0738764
												2.20758	9.49343	8.1316	2.19489	2.89118	2.30841	2.06484	0.263303	0.215149	2.06607	0.148999	0.0750369
												2.21159	9.49839	8.13585	2.19953	2.89653	2.31267	2.06884	0.264682	0.216275	2.07072	0.147571	0.074318
												2.21625	9.50872	8.14469	2.20354	2.8994	2.31497	2.07285	0.264221	0.215898	2.07473	0.149733	0.0754068
												2.22025	9.51679	8.15161	2.20755	2.90262	2.31754	2.07749	0.263912	0.215646	2.07938	0.151096	0.076093
												2.22492	9.52313	8.15703	2.21221	2.90687	2.32094	2.0815	0.263326	0.215167	2.08338	0.151466	0.0762793
												2.22958	9.53295	8.16545	2.21689	2.90984	2.3233	2.08614	0.264213	0.215891	2.08803	0.154839	0.0779783
												2.23359	9.53881	8.17046	2.22155	2.9148	2.32727	2.09015	0.264431	0.21607	2.09267	0.151973	0.076535
												2.23825	9.55083	8.18076	2.2262	2.91882	2.33047	2.09415	0.26401	0.215726	2.09668	0.154241	0.077677
												2.24226	9.55717	8.18619	2.23021	2.92297	2.33379	2.09879	0.266818	0.218021	2.10132	0.15415	0.0776311
												2.24692	9.56578	8.19356	2.23422	2.92536	2.3357	2.10281	0.265515	0.216956	2.10532	0.154555	0.077835
												2.25159	9.57656	8.2028	2.23889	2.9286	2.33828	2.1068	0.266194	0.217511	2.10932	0.155776	0.07845
												2.25561	9.58137	8.20692	2.2429	2.93297	2.34177	2.11144	0.268796	0.219637	2.11394	0.155689	0.0784065
												2.26026	9.59426	8.21796	2.24755	2.93724	2.34519	2.11545	0.269133	0.219912	2.11794	0.15597	0.0785481
												2.26427	9.60058	8.22338	2.25156	2.9403	2.34763	2.1201	0.270459	0.220996	2.1226	0.157069	0.0791011
												2.26827	9.60833	8.23001	2.25622	2.94508	2.35144	2.1241	0.270199	0.220783	2.12724	0.156952	0.0790425
												2.27293	9.61773	8.23807	2.26088	2.94888	2.35448	2.12809	0.268752	0.219601	2.13125	0.159373	0.0802616
												2.27759	9.62249	8.24215	2.26492	2.95336	2.35805	2.13276	0.268709	0.219565	2.13524	0.160367	0.0807623
												2.28224	9.63376	8.2518	2.26955	2.95555	2.3598	2.13676	0.270856	0.22132	2.13924	0.159933	0.0805436
												2.28626	9.64076	8.25779	2.27355	2.9608	2.36399	2.1414	0.269772	0.220434	2.14323	0.158887	0.0800167
												2.29027	9.64809	8.26407	2.27822	2.96484	2.36722	2.14606	0.270591	0.221103	2.14787	0.160952	0.0810568
												2.29493	9.65834	8.27285	2.28289	2.96712	2.36904	2.15006	0.272055	0.2223	2.15187	0.159831	0.0804921
												2.29893	9.6655	8.27898	2.28689	2.97331	2.37398	2.15471	0.273072	0.223131	2.15586	0.161871	0.0815197
												2.30359	9.6731	8.28549	2.29155	2.97469	2.37508	2.15871	0.27361	0.22357	2.15987	0.162738	0.0819562
												2.30826	9.68026	8.29162	2.29555	2.97692	2.37687	2.1627	0.273437	0.223429	2.16386	0.160519	0.0808385
												2.31292	9.68955	8.29958	2.29956	2.98115	2.38024	2.16733	0.274524	0.224317	2.16785	0.163747	0.0824644
												2.31758	9.69792	8.30675	2.30421	2.98577	2.38393	2.17134	0.274358	0.224182	2.1725	0.161677	0.0814218
												2.32159	9.70404	8.312	2.30822	2.99022	2.38748	2.17598	0.276588	0.226003	2.17652	0.162136	0.0816529
												2.32559	9.71311	8.31976	2.31288	2.99348	2.39009	2.18063	0.275979	0.225506	2.18114	0.163263	0.0822209
												2.33022	9.72268	8.32796	2.31755	2.99749	2.39329	2.18465	0.275955	0.225486	2.18513	0.163128	0.0821528
												2.33424	9.72924	8.33358	2.32155	3.00065	2.39581	2.18931	0.27577	0.225335	2.18916	0.165867	0.083532
												2.33888	9.73723	8.34043	2.32619	3.00585	2.39997	2.19397	0.276018	0.225538	2.1938	0.164192	0.0826884
												2.34289	9.74442	8.34658	2.3302	3.00866	2.4022	2.19797	0.277996	0.227154	2.19846	0.165124	0.0831581
												2.3469	9.75054	8.35182	2.33485	3.01364	2.40619	2.20261	0.278866	0.227865	2.20311	0.164757	0.0829731
												2.35091	9.757	8.35736	2.33885	3.0163	2.40831	2.2066	0.278854	0.227855	2.20777	0.164891	0.0830404
												2.35491	9.76489	8.36412	2.34286	3.01807	2.40972	2.21061	0.280799	0.229444	2.21176	0.16494	0.0830653
												2.35958	9.77047	8.3689	2.34686	3.02371	2.41422	2.21461	0.279924	0.22873	2.21575	0.164306	0.0827458
												2.36422	9.78193	8.37871	2.35086	3.02618	2.4162	2.21862	0.28082	0.229462	2.21974	0.165752	0.0834741
												2.36824	9.78973	8.38539	2.35487	3.02738	2.41716	2.22326	0.281675	0.23016	2.22439	0.166097	0.0836478
												2.3729	9.79856	8.39296	2.35952	3.03258	2.4213	2.22728	0.280093	0.228868	2.22904	0.165651	0.0834234
												2.37692	9.80555	8.39894	2.36353	3.0366	2.42452	2.23191	0.282906	0.231166	2.23303	0.167357	0.0842826
												2.38158	9.81164	8.40416	2.36755	3.03951	2.42684	2.23656	0.280927	0.229549	2.23703	0.167093	0.0841496
												2.38558	9.82	8.41132	2.3722	3.0431	2.4297	2.24059	0.283609	0.231741	2.24168	0.164994	0.0830923
												2.3896	9.82721	8.4175	2.37621	3.0461	2.4321	2.24523	0.283667	0.231788	2.24568	0.167469	0.0843386
												2.39424	9.8365	8.42545	2.38021	3.04807	2.43368	2.24989	0.286129	0.2338	2.25032	0.165681	0.0834382
												2.39891	9.84316	8.43116	2.38488	3.05018	2.43536	2.25453	0.285373	0.233182	2.25431	0.168176	0.0846947
												2.40293	9.84939	8.43649	2.38889	3.05539	2.43952	2.25853	0.286558	0.23415	2.25831	0.168408	0.0848118
												2.40759	9.86029	8.44583	2.39352	3.0606	2.44367	2.26253	0.286248	0.233897	2.26294	0.166841	0.0840227
												2.41224	9.86627	8.45095	2.3982	3.06279	2.44543	2.26653	0.286927	0.234452	2.26696	0.168274	0.0847444
												2.41625	9.87547	8.45883	2.40222	3.0681	2.44967	2.27052	0.286766	0.23432	2.27096	0.16875	0.0849841
												2.42091	9.88248	8.46484	2.40687	3.07079	2.45181	2.27453	0.286568	0.234159	2.27496	0.169914	0.0855702
												2.42491	9.88911	8.47051	2.41087	3.07725	2.45697	2.27917	0.287839	0.235197	2.2796	0.1721	0.0866712
												2.42958	9.90061	8.48037	2.41488	3.07938	2.45867	2.28382	0.286836	0.234377	2.28425	0.170971	0.0861024
												2.43359	9.90657	8.48547	2.41953	3.08121	2.46013	2.28782	0.28612	0.233792	2.28825	0.17047	0.08585
												2.43825	9.91518	8.49285	2.42353	3.08532	2.46342	2.29247	0.289275	0.23637	2.29291	0.172222	0.0867326
												2.44291	9.9213	8.49809	2.42754	3.08776	2.46536	2.29648	0.287485	0.234907	2.29757	0.172451	0.0868479
												2.44756	9.93192	8.50719	2.43221	3.0921	2.46883	2.30111	0.289825	0.236819	2.30157	0.172076	0.0866588
												2.45157	9.94093	8.5149	2.43621	3.0954	2.47146	2.30512	0.289543	0.236589	2.3062	0.175054	0.0881588
												2.45624	9.94556	8.51887	2.44085	3.09976	2.47494	2.30912	0.290564	0.237423	2.31021	0.173229	0.0872395
												2.46025	9.95416	8.52623	2.44487	3.10256	2.47718	2.31374	0.291363	0.238076	2.31486	0.173016	0.0871324
												2.46488	9.96177	8.53276	2.44952	3.10665	2.48044	2.31776	0.291638	0.238301	2.3195	0.175066	0.0881649
												2.4689	9.96944	8.53932	2.45352	3.11045	2.48348	2.32176	0.291357	0.238071	2.32353	0.173366	0.0873085
												2.47355	9.978	8.54665	2.45754	3.1145	2.48671	2.32643	0.292864	0.239303	2.32752	0.175051	0.0881569
												2.47755	9.98511	8.55274	2.46219	3.11906	2.49036	2.33043	0.292107	0.238684	2.33216	0.173259	0.0872549
												2.48157	9.99222	8.55883	2.46685	3.1235	2.4939	2.33506	0.294151	0.240354	2.33616	0.173018	0.0871334
												2.48624	10.0015	8.56676	2.47152	3.12489	2.49501	2.33906	0.294656	0.240767	2.3408	0.175267	0.0882658
												2.4909	10.0067	8.57128	2.47617	3.12917	2.49842	2.34307	0.295182	0.241197	2.34481	0.175591	0.0884291
												2.4949	10.0144	8.5778	2.48019	3.13086	2.49977	2.34772	0.294948	0.241006	2.34946	0.175506	0.0883865
												2.49955	10.0242	8.5862	2.4842	3.13502	2.5031	2.35171	0.296453	0.242236	2.35345	0.172715	0.0869806
												2.50356	10.0286	8.58998	2.4882	3.13857	2.50593	2.35571	0.295989	0.241856	2.35746	0.175186	0.088225
												2.50757	10.0366	8.59684	2.49286	3.14345	2.50983	2.36036	0.296011	0.241874	2.36208	0.17702	0.0891487
												2.51224	10.0442	8.60337	2.49751	3.14841	2.51379	2.36438	0.298138	0.243613	2.36609	0.175185	0.0882249
												2.51626	10.0502	8.60849	2.50152	3.15081	2.5157	2.36902	0.299338	0.244593	2.37009	0.176592	0.0889331
												2.5209	10.0582	8.61537	2.50552	3.15261	2.51714	2.37367	0.297978	0.243482	2.37472	0.176818	0.0890469
												2.52491	10.0645	8.62075	2.50953	3.155	2.51905	2.37769	0.298743	0.244107	2.37872	0.17572	0.0884942
												2.52892	10.0713	8.62661	2.51355	3.15816	2.52157	2.38234	0.297954	0.243462	2.38272	0.177284	0.0892818
												2.53356	10.0799	8.63392	2.51819	3.16235	2.52492	2.38701	0.299349	0.244602	2.38736	0.176478	0.0888756
												2.53758	10.0851	8.63836	2.5222	3.16664	2.52834	2.39165	0.297463	0.243061	2.39137	0.177343	0.0893116
												2.54226	10.0947	8.64663	2.5262	3.16943	2.53057	2.39631	0.300432	0.245487	2.396	0.178489	0.0898885
												2.54692	10.1011	8.65207	2.53085	3.17506	2.53506	2.40031	0.303268	0.247804	2.4	0.179657	0.0904768
												2.55157	10.1101	8.65978	2.53487	3.17696	2.53659	2.40497	0.302105	0.246854	2.40399	0.177391	0.0893354
												2.55623	10.1154	8.66438	2.53955	3.18287	2.5413	2.40897	0.303124	0.247687	2.40799	0.178862	0.0900766
												2.56024	10.1223	8.67029	2.5442	3.18705	2.54464	2.41361	0.303108	0.247674	2.41198	0.179745	0.0905213
												2.56425	10.1305	8.67729	2.5482	3.18955	2.54664	2.41761	0.302875	0.247483	2.41663	0.178547	0.0899178
												2.56891	10.1354	8.68147	2.55286	3.19467	2.55073	2.42161	0.304821	0.249073	2.42129	0.179505	0.0904002
												2.57292	10.1438	8.68868	2.55753	3.19657	2.55224	2.42626	0.304006	0.248407	2.42595	0.180941	0.0911236
												2.57756	10.1501	8.69404	2.56221	3.20199	2.55657	2.43025	0.305123	0.24932	2.42995	0.182486	0.0919015
												2.58158	10.1577	8.70054	2.56687	3.20392	2.55811	2.43426	0.306301	0.250283	2.43461	0.181026	0.0911661
												2.58558	10.1654	8.70717	2.57087	3.20784	2.56124	2.43889	0.306249	0.25024	2.43861	0.182448	0.0918824
												2.59023	10.1703	8.71138	2.57552	3.21172	2.56433	2.44291	0.306908	0.250779	2.44325	0.182762	0.0920407
												2.59425	10.176	8.71624	2.57954	3.21596	2.56773	2.44754	0.306716	0.250622	2.44726	0.182794	0.0920568
												2.59825	10.1801	8.71978	2.58419	3.21838	2.56966	2.45219	0.307896	0.251586	2.4519	0.182016	0.0916647
												2.60288	10.1878	8.72637	2.58884	3.22091	2.57168	2.45621	0.307819	0.251523	2.45654	0.183397	0.0923603
												2.60691	10.1946	8.73217	2.59287	3.2232	2.5735	2.46087	0.309067	0.252542	2.46056	0.184112	0.0927201
												2.61152	10.1987	8.73573	2.59687	3.22803	2.57736	2.46487	0.310216	0.253482	2.46456	0.184385	0.092858
												2.61555	10.2053	8.74135	2.60151	3.23149	2.58012	2.4695	0.307306	0.251104	2.46921	0.184108	0.0927184
												2.61955	10.2121	8.74715	2.60553	3.23375	2.58192	2.4735	0.310326	0.253571	2.47386	0.183282	0.0923025
												2.62356	10.218	8.75222	2.61016	3.23865	2.58583	2.4775	0.310351	0.253591	2.47851	0.184198	0.0927637
												2.62757	10.225	8.7582	2.61418	3.24066	2.58744	2.48216	0.308805	0.252329	2.48251	0.183293	0.0923081
												2.63221	10.229	8.76161	2.61885	3.2452	2.59107	2.48617	0.310896	0.254037	2.48716	0.186852	0.0941003
												2.63621	10.2351	8.76683	2.62351	3.24956	2.59455	2.49017	0.310809	0.253966	2.49116	0.185368	0.0933527
												2.64022	10.2405	8.7715	2.62751	3.25132	2.59595	2.49481	0.311236	0.254315	2.49582	0.185897	0.0936192
												2.64489	10.245	8.77531	2.63217	3.25687	2.60039	2.49882	0.311053	0.254166	2.50047	0.185482	0.0934103
												2.6489	10.2515	8.78093	2.63617	3.25877	2.6019	2.50282	0.312177	0.255084	2.50512	0.185853	0.0935971
												2.65291	10.2546	8.78358	2.64019	3.26109	2.60375	2.50745	0.31234	0.255217	2.50977	0.186277	0.0938109
												2.65756	10.2625	8.79032	2.64484	3.26613	2.60778	2.51146	0.312842	0.255627	2.51376	0.185144	0.09324
												2.66157	10.2706	8.79726	2.64886	3.26827	2.60949	2.51546	0.31286	0.255642	2.51776	0.187076	0.094213
												2.66623	10.2775	8.80321	2.65353	3.27278	2.61309	2.51946	0.313283	0.255988	2.5224	0.18742	0.0943861
												2.6709	10.2829	8.8078	2.65819	3.2762	2.61582	2.5241	0.313935	0.25652	2.52639	0.187556	0.0944549
												2.6749	10.2896	8.81357	2.66222	3.28006	2.6189	2.5281	0.316009	0.258215	2.53039	0.189007	0.0951853
												2.67956	10.2957	8.81881	2.66683	3.28316	2.62138	2.53275	0.315875	0.258106	2.53503	0.189078	0.0952213
												2.68356	10.3008	8.82311	2.67086	3.28407	2.6221	2.53675	0.315331	0.257661	2.53904	0.189463	0.095415
												2.68823	10.3069	8.82838	2.67486	3.29105	2.62767	2.54075	0.316781	0.258846	2.54304	0.18894	0.095152
												2.69289	10.3114	8.83221	2.67952	3.29408	2.6301	2.54474	0.316257	0.258418	2.54768	0.189283	0.0953244
												2.69691	10.3163	8.83642	2.68352	3.29648	2.63201	2.5494	0.316638	0.258729	2.55167	0.191075	0.096227
												2.70156	10.3224	8.84162	2.68819	3.30002	2.63484	2.55406	0.318121	0.259941	2.55567	0.190669	0.0960226
												2.70623	10.3296	8.84784	2.69284	3.30342	2.63755	2.55872	0.317287	0.25926	2.56033	0.191142	0.0962608
												2.71024	10.3354	8.8528	2.69686	3.30607	2.63967	2.56335	0.318869	0.260552	2.56432	0.191333	0.096357
												2.7149	10.3418	8.85823	2.70151	3.30936	2.6423	2.56736	0.319359	0.260953	2.56898	0.189947	0.0956591
												2.7189	10.3471	8.86281	2.70552	3.31262	2.6449	2.57202	0.3195	0.261068	2.57299	0.191741	0.0965624
												2.72357	10.3516	8.86669	2.70953	3.31677	2.64821	2.57666	0.321086	0.262364	2.57761	0.1909	0.096139
												2.72822	10.3572	8.87146	2.71417	3.32035	2.65107	2.58067	0.320353	0.261765	2.58163	0.1909	0.0961388
												2.73222	10.3642	8.87745	2.7182	3.32317	2.65332	2.58531	0.321304	0.262542	2.58627	0.191077	0.0962281
												2.73688	10.3717	8.88386	2.72283	3.32829	2.65741	2.58931	0.321749	0.262905	2.59092	0.192522	0.0969557
												2.74154	10.3778	8.8891	2.72684	3.32946	2.65834	2.59332	0.321666	0.262838	2.59493	0.19244	0.0969142
												2.7462	10.3849	8.89516	2.73084	3.3325	2.66077	2.59795	0.325081	0.265628	2.59894	0.19344	0.097418
												2.75086	10.3894	8.89903	2.73548	3.33822	2.66534	2.60196	0.322681	0.263667	2.60357	0.191777	0.0965806
												2.75489	10.3972	8.90571	2.73949	3.3417	2.66811	2.60662	0.32328	0.264156	2.60823	0.192017	0.0967012
												2.75954	10.4022	8.90998	2.7435	3.34252	2.66877	2.61127	0.324275	0.26497	2.61288	0.193023	0.0972083
												2.76355	10.4087	8.91557	2.74815	3.34658	2.67201	2.61529	0.324427	0.265094	2.61688	0.191295	0.0963378
												2.76821	10.4143	8.92033	2.75217	3.35	2.67474	2.61994	0.326516	0.266801	2.62088	0.192053	0.0967197
												2.77221	10.4158	8.92162	2.75617	3.35345	2.6775	2.62393	0.325384	0.265875	2.62553	0.193935	0.0976672
												2.77621	10.4242	8.92887	2.76083	3.35733	2.6806	2.62859	0.325129	0.265667	2.62952	0.19482	0.0981129
												2.78022	10.4265	8.9308	2.76483	3.36022	2.6829	2.63325	0.327394	0.267518	2.63352	0.194712	0.0980584
												2.78488	10.4291	8.93302	2.76949	3.36291	2.68505	2.63726	0.327705	0.267772	2.63816	0.195029	0.0982182
												2.78889	10.4289	8.9329	2.77351	3.36773	2.6889	2.6419	0.328018	0.268028	2.64216	0.195139	0.0982739
												2.79354	10.4213	8.92634	2.77751	3.37047	2.69109	2.6459	0.327071	0.267254	2.64681	0.196165	0.0987904
															2.78217	3.37107	2.69157	2.64991	0.32955	0.26928	2.65081	0.196182	0.0987989
															2.78618	3.37565	2.69523	2.65455	0.329888	0.269556	2.65481	0.19711	0.0992662
															2.79084	3.37965	2.69842	2.65855	0.329483	0.269224	2.65944	0.195664	0.0985378
															2.79484	3.38268	2.70084	2.66321	0.328008	0.26802	2.66343	0.196688	0.0990538
															2.79885	3.3883	2.70532	2.66787	0.330053	0.26969	2.66743	0.196309	0.0988628
															2.8035	3.3893	2.70612	2.67254	0.330958	0.27043	2.67208	0.197577	0.0995015
															2.80751	3.39168	2.70802	2.67719	0.331659	0.271003	2.67608	0.197251	0.0993374
															2.81153	3.39297	2.70905	2.68185	0.331826	0.271139	2.68075	0.197534	0.0994798
															2.81617	3.39678	2.71209	2.6865	0.330259	0.269859	2.6854	0.198332	0.0998815
															2.82017	3.40098	2.71545	2.69116	0.331848	0.271157	2.6894	0.200595	0.101021
															2.82417	3.40397	2.71784	2.69516	0.331773	0.271096	2.69402	0.200995	0.101223
															2.82884	3.40808	2.72112	2.69981	0.332572	0.271749	2.69804	0.198907	0.100171
															2.83285	3.41316	2.72517	2.70448	0.333784	0.272739	2.70269	0.200665	0.101057
															2.8375	3.41465	2.72636	2.70913	0.333699	0.27267	2.70669	0.201664	0.10156
															2.84152	3.41739	2.72855	2.71377	0.336397	0.274874	2.71134	0.199164	0.100301
															2.84617	3.42236	2.73251	2.71779	0.336504	0.274962	2.71599	0.200172	0.100808
															2.85017	3.4241	2.73391	2.72242	0.335993	0.274544	2.72	0.202206	0.101833
															2.85418	3.42846	2.73739	2.72643	0.337777	0.276002	2.72465	0.202041	0.101749
															2.85884	3.43147	2.7398	2.73108	0.338156	0.276312	2.72864	0.202399	0.10193
															2.86284	3.4372	2.74437	2.73508	0.337639	0.275889	2.73264	0.203869	0.10267
															2.86685	3.43977	2.74642	2.73974	0.338233	0.276375	2.73729	0.202847	0.102155
															2.8715	3.44258	2.74866	2.74439	0.337746	0.275977	2.74129	0.20568	0.103582
															2.87617	3.44471	2.75037	2.74839	0.337929	0.276126	2.74594	0.205078	0.103279
															2.88081	3.44884	2.75366	2.7524	0.339459	0.277376	2.75058	0.203394	0.102431
															2.88483	3.45295	2.75694	2.75704	0.340664	0.278361	2.75458	0.203787	0.102629
															2.88883	3.45451	2.75819	2.76106	0.340736	0.27842	2.75858	0.203026	0.102246
															2.8935	3.45938	2.76207	2.7657	0.342301	0.279698	2.76324	0.202629	0.102046
															2.89816	3.46563	2.76706	2.7697	0.341649	0.279166	2.76723	0.206232	0.10386
															2.90283	3.46763	2.76867	2.7737	0.342173	0.279594	2.77188	0.205485	0.103484
															2.90748	3.47049	2.77095	2.77769	0.341853	0.279333	2.77654	0.205	0.10324
															2.9115	3.47174	2.77195	2.78235	0.342037	0.279483	2.78054	0.205251	0.103366
															2.91615	3.47843	2.77729	2.78635	0.341661	0.279175	2.78453	0.204999	0.103239
															2.92018	3.48164	2.77985	2.791	0.341283	0.278867	2.78853	0.205744	0.103614
															2.92483	3.48257	2.78059	2.79565	0.343875	0.280985	2.79316	0.204875	0.103177
															2.92951	3.4872	2.78429	2.80031	0.345724	0.282496	2.79782	0.207077	0.104286
															2.93351	3.49208	2.78818	2.80432	0.345421	0.282248	2.80245	0.205147	0.103314
															2.93816	3.49455	2.79015	2.80832	0.345975	0.282701	2.80711	0.20615	0.103819
															2.94217	3.49545	2.79088	2.81296	0.346429	0.283072	2.81112	0.205725	0.103605
															2.94618	3.50062	2.79501	2.81697	0.345628	0.282417	2.81511	0.204588	0.103032
															2.95082	3.50422	2.79788	2.82161	0.34719	0.283693	2.81976	0.206985	0.104239
															2.95484	3.50699	2.80009	2.82626	0.347653	0.284072	2.82375	0.208498	0.105001
															2.9595	3.51128	2.80352	2.83027	0.348498	0.284763	2.8284	0.209124	0.105316
															2.96416	3.51512	2.80658	2.83492	0.348244	0.284554	2.8324	0.208263	0.104883
															2.96817	3.51654	2.80772	2.83892	0.348204	0.284522	2.8364	0.206658	0.104075
															2.97284	3.51945	2.81004	2.84292	0.34832	0.284617	2.84105	0.208	0.104751
															2.97753	3.52047	2.81085	2.84755	0.34898	0.285156	2.84507	0.21002	0.105768
															2.98217	3.52624	2.81546	2.85155	0.350954	0.286769	2.8497	0.209363	0.105437
															2.98682	3.52957	2.81812	2.85619	0.35091	0.286733	2.85371	0.21013	0.105823
															2.99083	3.53384	2.82152	2.86019	0.351414	0.287145	2.85771	0.209383	0.105447
															2.99549	3.53661	2.82374	2.8642	0.351463	0.287185	2.86234	0.208997	0.105253
															2.99951	3.53816	2.82497	2.86886	0.351528	0.287238	2.86634	0.208555	0.10503
															3.00416	3.5418	2.82788	2.87286	0.351798	0.287459	2.87035	0.208504	0.105004
															3.00881	3.54506	2.83049	2.87751	0.353355	0.288731	2.87499	0.208382	0.104943
															3.01348	3.54908	2.83369	2.88215	0.354325	0.289524	2.87898	0.211474	0.1065
															3.01813	3.55313	2.83693	2.88616	0.355423	0.290421	2.88363	0.208919	0.105213
															3.0228	3.55706	2.84006	2.89015	0.352911	0.288368	2.88829	0.211252	0.106388
															3.02681	3.55905	2.84166	2.89416	0.35392	0.289193	2.89229	0.210536	0.106028
															3.03147	3.56282	2.84467	2.89817	0.354591	0.289741	2.89629	0.210241	0.105879
															3.03549	3.56628	2.84742	2.90281	0.35613	0.290999	2.90028	0.210978	0.10625
															3.04015	3.56929	2.84983	2.90683	0.355757	0.290694	2.90493	0.211981	0.106755
															3.0448	3.57257	2.85245	2.91147	0.35526	0.290287	2.90958	0.212919	0.107228
															3.04882	3.57719	2.85614	2.91609	0.356522	0.291319	2.91423	0.212901	0.107219
															3.05348	3.57974	2.85817	2.92013	0.356835	0.291574	2.91823	0.212555	0.107045
															3.0575	3.58443	2.86192	2.92478	0.359308	0.293595	2.92288	0.213103	0.107321
															3.0615	3.5863	2.86341	2.92943	0.360666	0.294705	2.92687	0.213726	0.107634
															3.06614	3.59133	2.86743	2.93344	0.360492	0.294562	2.93151	0.21254	0.107037
															3.07017	3.59439	2.86987	2.93808	0.359541	0.293785	2.93552	0.212334	0.106933
															3.07481	3.59471	2.87013	2.94208	0.359019	0.293359	2.94016	0.213476	0.107508
															3.07948	3.60197	2.87593	2.94608	0.360739	0.294764	2.94482	0.212967	0.107252
															3.0835	3.60307	2.8768	2.95073	0.35944	0.293703	2.94883	0.213	0.107268
															3.08814	3.60723	2.88012	2.95473	0.360967	0.294951	2.95349	0.213821	0.107682
															3.09217	3.61006	2.88238	2.95939	0.362583	0.296271	2.95813	0.212896	0.107216
															3.09681	3.61253	2.88436	2.96404	0.362327	0.296062	2.96279	0.216825	0.109195
															3.10081	3.61521	2.88649	2.96869	0.36151	0.295394	2.96678	0.213681	0.107612
															3.10549	3.61673	2.88771	2.97269	0.362545	0.296241	2.97144	0.215841	0.108699
															3.11014	3.62179	2.89175	2.97669	0.363333	0.296884	2.97544	0.217585	0.109578
															3.11417	3.62375	2.89332	2.98133	0.363996	0.297426	2.97943	0.215248	0.108401
															3.11881	3.62789	2.89662	2.98533	0.364211	0.297601	2.98344	0.217429	0.109499
															3.12348	3.63077	2.89892	2.98933	0.365464	0.298625	2.98807	0.217185	0.109376
															3.12815	3.63524	2.90249	2.99396	0.366211	0.299235	2.99208	0.218336	0.109956
															3.13215	3.63839	2.905	2.99796	0.366013	0.299074	2.99672	0.217548	0.109559
															3.13682	3.64094	2.90704	3.00197	0.367627	0.300393	3.00072	0.217327	0.109448
															3.14082	3.64519	2.91043	3.00663	0.368354	0.300987	3.00472	0.219054	0.110317
															3.14546	3.64881	2.91333	3.01063	0.368802	0.301353	3.00937	0.217603	0.109587
															3.14948	3.65066	2.9148	3.01528	0.370142	0.302447	3.01336	0.217961	0.109767
															3.15412	3.65476	2.91807	3.01927	0.369592	0.301998	3.01737	0.218357	0.109966
															3.15878	3.65936	2.92175	3.02327	0.370795	0.302981	3.02201	0.218453	0.110015
															3.16281	3.66046	2.92263	3.02792	0.370459	0.302706	3.026	0.21895	0.110265
															3.16681	3.66383	2.92531	3.03193	0.369104	0.301599	3.02999	0.218842	0.110211
															3.17147	3.66886	2.92933	3.03594	0.369404	0.301844	3.03399	0.21824	0.109908
															3.17548	3.67135	2.93132	3.04058	0.370995	0.303145	3.03798	0.220397	0.110994
															3.18013	3.67517	2.93437	3.04459	0.372437	0.304323	3.04262	0.219356	0.11047
															3.18413	3.67672	2.93561	3.04924	0.372335	0.30424	3.04662	0.219577	0.110581
															3.18881	3.68134	2.9393	3.0539	0.373808	0.305443	3.05062	0.218934	0.110257
															3.19349	3.68511	2.94231	3.05791	0.373715	0.305367	3.05526	0.217593	0.109582
															3.19815	3.68631	2.94327	3.06255	0.373639	0.305305	3.05925	0.220022	0.110805
															3.20282	3.6913	2.94725	3.06722	0.374964	0.306388	3.06326	0.219338	0.11046
															3.20682	3.69412	2.9495	3.07122	0.375506	0.306831	3.06789	0.220127	0.110858
															3.21147	3.69694	2.95175	3.07586	0.375387	0.306733	3.0719	0.220899	0.111247
															3.21548	3.70118	2.95513	3.07987	0.375961	0.307203	3.07654	0.222042	0.111822
															3.21949	3.70501	2.95819	3.08452	0.377083	0.308119	3.0812	0.220395	0.110993
															3.22414	3.70934	2.96165	3.08851	0.377554	0.308504	3.0852	0.220615	0.111104
															3.22815	3.71137	2.96327	3.09251	0.377936	0.308816	3.08986	0.222571	0.112089
															3.23215	3.7137	2.96513	3.09713	0.378584	0.309346	3.09452	0.222313	0.111959
															3.2368	3.71697	2.96774	3.10116	0.379547	0.310132	3.09916	0.223408	0.11251
															3.24082	3.71836	2.96885	3.1058	0.378193	0.309026	3.10316	0.222126	0.111865
															3.24548	3.72446	2.97372	3.1098	0.380199	0.310665	3.10716	0.223463	0.112538
															3.24949	3.72534	2.97443	3.11381	0.380045	0.31054	3.1118	0.222542	0.112074
															3.25414	3.73052	2.97856	3.11845	0.379265	0.309903	3.11581	0.224012	0.112814
															3.2588	3.73486	2.98203	3.12244	0.381824	0.311994	3.12047	0.226326	0.11398
															3.26281	3.7381	2.98461	3.1271	0.383192	0.313111	3.12512	0.225178	0.113402
															3.26746	3.73872	2.98511	3.13174	0.383008	0.312961	3.12913	0.224329	0.112974
															3.27146	3.7417	2.98749	3.13576	0.383524	0.313382	3.13376	0.225525	0.113576
															3.27548	3.75269	2.99626	3.13975	0.386346	0.315688	3.13776	0.225246	0.113436
															3.28013	3.74338	2.98883	3.1444	0.383638	0.313475	3.14176	0.22736	0.1145
															3.28414	3.75174	2.9955	3.14907	0.386176	0.315549	3.14641	0.228171	0.114909
															3.2888	3.75462	2.9978	3.15372	0.385419	0.314931	3.15105	0.226859	0.114248
															3.29346	3.75849	3.00089	3.15773	0.384732	0.31437	3.15505	0.226584	0.114109
															3.29812	3.76375	3.00509	3.16237	0.386199	0.315568	3.15905	0.227893	0.114769
															3.30213	3.76384	3.00516	3.16638	0.385714	0.315172	3.16305	0.227625	0.114634
															3.30613	3.77351	3.01289	3.17038	0.385647	0.315117	3.16769	0.226906	0.114272
															3.31079	3.77113	3.01098	3.17502	0.385922	0.315342	3.1717	0.228469	0.115059
															3.31546	3.77838	3.01678	3.17902	0.386377	0.315714	3.17635	0.228363	0.115006
															3.31946	3.77924	3.01746	3.18302	0.387994	0.317035	3.18098	0.229585	0.115621
															3.32346	3.7803	3.01831	3.18766	0.387036	0.316252	3.18498	0.230786	0.116226
															3.32747	3.78687	3.02356	3.19167	0.388146	0.317159	3.18898	0.229596	0.115627
															3.33148	3.7842	3.02142	3.19567	0.389645	0.318384	3.19363	0.229674	0.115666
															3.33612	3.79074	3.02664	3.20031	0.388516	0.317462	3.19762	0.230965	0.116316
															3.34014	3.79358	3.02891	3.20431	0.390501	0.319084	3.20226	0.230202	0.115932
															3.34416	3.79392	3.02918	3.20897	0.390564	0.319135	3.20626	0.229199	0.115426
															3.34879	3.80164	3.03535	3.21298	0.390563	0.319134	3.21026	0.230286	0.115974
															3.3528	3.80047	3.03441	3.21764	0.389212	0.31803	3.2149	0.2304	0.116031
															3.3568	3.80985	3.0419	3.22229	0.391682	0.320048	3.21891	0.230932	0.116299
															3.3608	3.8108	3.04266	3.22629	0.391105	0.319577	3.22356	0.232284	0.11698
															3.36545	3.81052	3.04244	3.23094	0.392624	0.320818	3.22823	0.233565	0.117625
															3.36947	3.81967	3.04974	3.23493	0.394993	0.322754	3.23222	0.232009	0.116842
															3.37412	3.81614	3.04692	3.23893	0.393771	0.321756	3.23686	0.233081	0.117382
															3.37813	3.82612	3.05489	3.24358	0.396434	0.323931	3.24088	0.231036	0.116351
															3.38279	3.82692	3.05553	3.24757	0.395421	0.323104	3.24552	0.23147	0.11657
															3.3868	3.82873	3.05698	3.25157	0.395314	0.323016	3.24951	0.230973	0.11632
															3.3908	3.83431	3.06143	3.2562	0.396294	0.323817	3.25418	0.232013	0.116844
															3.39545	3.83088	3.0587	3.26021	0.396174	0.323719	3.2588	0.232517	0.117098
															3.39947	3.83929	3.06541	3.26486	0.396943	0.324347	3.26283	0.233088	0.117385
															3.40412	3.83847	3.06475	3.26952	0.398029	0.325234	3.26747	0.231829	0.116751
															3.40812	3.84399	3.06916	3.27353	0.396283	0.323808	3.27213	0.234481	0.118087
															3.41212	3.8505	3.07436	3.27818	0.39969	0.326592	3.27613	0.2334	0.117542
															3.41676	3.84957	3.07362	3.28218	0.39954	0.326469	3.28013	0.232333	0.117005
															3.42077	3.85566	3.07848	3.28617	0.399624	0.326538	3.28478	0.233344	0.117514
															3.42479	3.85672	3.07933	3.29082	0.400798	0.327497	3.28943	0.23357	0.117628
															3.42944	3.86136	3.08303	3.29483	0.400279	0.327073	3.29409	0.23633	0.119018
															3.43345	3.86449	3.08553	3.29883	0.401022	0.32768	3.29809	0.236559	0.119133
															3.43811	3.86488	3.08584	3.30348	0.402565	0.328941	3.30208	0.237688	0.119701
															3.44278	3.87077	3.09055	3.30749	0.401982	0.328465	3.30674	0.235452	0.118575
															3.44745	3.8683	3.08857	3.31213	0.400199	0.327008	3.31073	0.236388	0.119047
															3.45211	3.87859	3.09679	3.31614	0.401571	0.328129	3.31537	0.235771	0.118736
															3.45612	3.87743	3.09586	3.32078	0.404036	0.330143	3.31937	0.23705	0.119381
															3.46079	3.8859	3.10262	3.32478	0.404422	0.330459	3.32402	0.237609	0.119662
															3.46479	3.88862	3.10479	3.32878	0.402727	0.329073	3.32867	0.236373	0.119039
															3.46879	3.88774	3.10409	3.33344	0.403087	0.329368	3.33269	0.238502	0.120112
															3.47345	3.89558	3.11035	3.3381	0.405377	0.331239	3.33732	0.236833	0.119271
															3.47746	3.89553	3.11031	3.3421	0.40554	0.331372	3.34196	0.238955	0.12034
															3.48212	3.90067	3.11441	3.34674	0.407337	0.33284	3.34595	0.238175	0.119947
															3.48678	3.90213	3.11558	3.35075	0.405692	0.331496	3.35061	0.238645	0.120184
															3.4908	3.90398	3.11706	3.35475	0.406615	0.33225	3.35462	0.239914	0.120823
															3.49546	3.91113	3.12277	3.3594	0.406757	0.332366	3.35927	0.23982	0.120776
															3.49946	3.90968	3.12161	3.3634	0.407858	0.333266	3.36392	0.238613	0.120168
															3.50347	3.91733	3.12772	3.36804	0.408515	0.333803	3.36791	0.237549	0.119632
															3.50811	3.91783	3.12812	3.37204	0.410747	0.335626	3.37256	0.237415	0.119564
															3.51213	3.92299	3.13224	3.3767	0.411479	0.336225	3.37656	0.239715	0.120723
															3.51614	3.92772	3.13601	3.38136	0.410644	0.335543	3.38057	0.239891	0.120811
															3.5208	3.92416	3.13317	3.38535	0.410162	0.335149	3.38521	0.241067	0.121403
															3.52546	3.9335	3.14062	3.38935	0.410972	0.335811	3.38922	0.240765	0.121251
															3.53012	3.93232	3.13968	3.39399	0.412317	0.336909	3.39322	0.241091	0.121415
															3.53412	3.93701	3.14343	3.39799	0.412067	0.336705	3.39787	0.242395	0.122072
															3.53879	3.93968	3.14556	3.40263	0.41238	0.336961	3.40253	0.239447	0.120588
															3.54344	3.9412	3.14678	3.40664	0.411525	0.336262	3.40717	0.241983	0.121865
															3.54747	3.94669	3.15116	3.41064	0.411763	0.336457	3.41118	0.243126	0.122441
															3.5521	3.94446	3.14938	3.41464	0.411793	0.336481	3.41518	0.241734	0.121739
															3.55677	3.95455	3.15744	3.4193	0.412456	0.337023	3.41981	0.244357	0.12306
															3.56077	3.95671	3.15916	3.42393	0.413812	0.338131	3.42448	0.242542	0.122146
															3.56544	3.95863	3.16069	3.42859	0.416525	0.340348	3.42912	0.242254	0.122001
															3.56945	3.96298	3.16417	3.43261	0.414314	0.338542	3.43313	0.244457	0.12311
															3.57411	3.96278	3.16401	3.43724	0.41615	0.340042	3.43778	0.241838	0.121791
															3.57812	3.96913	3.16908	3.44128	0.416922	0.340672	3.44244	0.244253	0.123008
															3.58277	3.97065	3.17029	3.44592	0.417622	0.341245	3.44643	0.243372	0.122564
															3.58743	3.97552	3.17417	3.45059	0.419697	0.34294	3.45108	0.246262	0.12402
															3.59143	3.97589	3.17447	3.45458	0.419517	0.342792	3.45507	0.244771	0.123269
															3.59545	3.97965	3.17747	3.45922	0.419711	0.342951	3.45973	0.244875	0.123321
															3.60011	3.98423	3.18113	3.46323	0.419804	0.343027	3.46372	0.244922	0.123345
															3.60412	3.986	3.18254	3.46724	0.418901	0.342289	3.46772	0.243979	0.12287
															3.60877	3.99064	3.18625	3.47188	0.420159	0.343317	3.47236	0.246286	0.124032
															3.61279	3.99232	3.18759	3.47655	0.419072	0.342429	3.47702	0.245789	0.123781
															3.61679	3.99485	3.18962	3.48118	0.420055	0.343233	3.48166	0.246434	0.124106
															3.62144	3.99891	3.19285	3.48521	0.420666	0.343732	3.4863	0.247694	0.124741
															3.62546	4.0009	3.19444	3.4892	0.421358	0.344297	3.49031	0.247803	0.124796
															3.63012	4.00481	3.19757	3.49383	0.42277	0.345451	3.49497	0.249497	0.125649
															3.63478	4.00589	3.19842	3.49783	0.422243	0.34502	3.49963	0.24822	0.125006
															3.63879	4.01213	3.2034	3.50184	0.422428	0.345171	3.50362	0.249019	0.125408
															3.64344	4.0144	3.20522	3.50648	0.423783	0.346278	3.50761	0.248061	0.124926
															3.64745	4.01855	3.20853	3.51048	0.423808	0.346299	3.5116	0.247416	0.124601
															3.65145	4.0243	3.21313	3.51514	0.422982	0.345624	3.51561	0.247687	0.124737
															3.65545	4.02303	3.21211	3.51913	0.423995	0.346451	3.52025	0.248174	0.124983
															3.65946	4.02834	3.21635	3.52313	0.424084	0.346525	3.52427	0.250421	0.126114
															3.66411	4.02985	3.21756	3.52775	0.426282	0.34832	3.52891	0.249457	0.125629
															3.66877	4.03274	3.21986	3.53177	0.42828	0.349953	3.53358	0.250722	0.126266
															3.67278	4.03548	3.22205	3.5364	0.427806	0.349566	3.53824	0.249969	0.125886
															3.67678	4.03435	3.22115	3.54041	0.426094	0.348167	3.54287	0.250254	0.12603
															3.68079	4.0399	3.22558	3.54441	0.427535	0.349345	3.54688	0.251033	0.126423
															3.68544	4.04466	3.22938	3.5484	0.428629	0.350239	3.55087	0.250279	0.126043
															3.69008	4.04642	3.23079	3.55306	0.428921	0.350477	3.55551	0.251144	0.126478
															3.6941	4.0513	3.23468	3.55706	0.428021	0.349742	3.55951	0.249215	0.125507
															3.69874	4.05121	3.23461	3.5617	0.430788	0.352002	3.56416	0.25118	0.126496
															3.70274	4.05472	3.23741	3.5657	0.430459	0.351733	3.56884	0.251532	0.126673
															3.70675	4.05818	3.24018	3.56971	0.43177	0.352805	3.57283	0.251379	0.126597
															3.71076	4.06265	3.24375	3.57437	0.430839	0.352044	3.57747	0.251197	0.126505
															3.71543	4.06276	3.24384	3.57837	0.431252	0.352381	3.58147	0.250847	0.126329
															3.71943	4.06504	3.24566	3.58302	0.433395	0.354133	3.58546	0.253162	0.127495
															3.72409	4.07064	3.25013	3.58703	0.432505	0.353405	3.59011	0.251022	0.126417
															3.72811	4.07021	3.24978	3.59104	0.432341	0.353272	3.59411	0.251856	0.126837
															3.73277	4.07708	3.25526	3.59565	0.435165	0.355579	3.59875	0.253664	0.127748
															3.73677	4.0797	3.25736	3.59968	0.434064	0.354679	3.60275	0.252321	0.127071
															3.74078	4.0805	3.258	3.60367	0.433697	0.354379	3.60741	0.252552	0.127187
															3.74541	4.08855	3.26443	3.60831	0.434137	0.354739	3.61204	0.254424	0.12813
															3.74946	4.08728	3.26341	3.61232	0.433489	0.35421	3.61605	0.253689	0.12776
															3.7541	4.09287	3.26788	3.61697	0.435716	0.356029	3.62069	0.255711	0.128778
															3.75875	4.09431	3.26903	3.62163	0.435387	0.35576	3.62536	0.253908	0.12787
															3.76279	4.09656	3.27082	3.62563	0.436102	0.356345	3.62936	0.255793	0.12882
															3.76744	4.10176	3.27497	3.62962	0.437716	0.357663	3.634	0.255066	0.128453
															3.77209	4.10422	3.27694	3.63363	0.436238	0.356456	3.63802	0.254717	0.128278
															3.7761	4.10927	3.28097	3.63826	0.435713	0.356027	3.64267	0.255162	0.128502
															3.78076	4.10789	3.27987	3.64293	0.438946	0.358668	3.64731	0.255257	0.128549
															3.78477	4.11236	3.28344	3.64759	0.438337	0.358171	3.65132	0.256482	0.129166
															3.78877	4.11526	3.28575	3.65224	0.438623	0.358405	3.65595	0.257008	0.129431
															3.79344	4.11667	3.28688	3.65624	0.44004	0.359562	3.65997	0.256818	0.129336
															3.79744	4.1227	3.29169	3.66089	0.440075	0.359591	3.66462	0.258244	0.130054
															3.80144	4.12569	3.29408	3.66554	0.440639	0.360052	3.66861	0.258153	0.130008
															3.80609	4.12958	3.29718	3.66955	0.440779	0.360166	3.67261	0.259	0.130435
															3.81009	4.1309	3.29824	3.67417	0.440384	0.359843	3.67725	0.259276	0.130574
															3.81477	4.13466	3.30124	3.67818	0.441629	0.360861	3.68125	0.2586	0.130233
															3.81943	4.1381	3.30398	3.68219	0.443932	0.362742	3.68526	0.259204	0.130537
															3.82408	4.13908	3.30477	3.68686	0.44218	0.361311	3.68989	0.260047	0.130962
															3.82873	4.14544	3.30985	3.69151	0.442965	0.361952	3.69389	0.261845	0.131867
															3.83275	4.14619	3.31045	3.69616	0.44504	0.363648	3.69789	0.26221	0.132051
															3.8374	4.15146	3.31465	3.70082	0.445488	0.364014	3.70253	0.261616	0.131752
															3.84142	4.15195	3.31504	3.70548	0.445833	0.364295	3.70654	0.260509	0.131195
															3.84542	4.15413	3.31678	3.70948	0.445603	0.364108	3.71053	0.261936	0.131913
															3.85008	4.15837	3.32017	3.71348	0.447563	0.365709	3.71452	0.263176	0.132538
															3.85409	4.16058	3.32193	3.71814	0.444685	0.363358	3.71852	0.263746	0.132825
															3.85809	4.16552	3.32588	3.72213	0.44723	0.365437	3.72315	0.263235	0.132567
															3.86275	4.16617	3.3264	3.72614	0.44908	0.366949	3.72716	0.261175	0.13153
															3.86676	4.16929	3.32889	3.73077	0.447683	0.365807	3.73115	0.26315	0.132524
															3.87142	4.17488	3.33335	3.73478	0.449072	0.366942	3.73579	0.264018	0.132962
															3.87542	4.17492	3.33338	3.73879	0.448811	0.366729	3.7398	0.26347	0.132686
															3.87943	4.17858	3.33631	3.74343	0.450306	0.367951	3.74444	0.264559	0.133234
															3.88409	4.18109	3.33831	3.74743	0.451867	0.369226	3.74843	0.264494	0.133201
															3.8881	4.18288	3.33974	3.75207	0.449267	0.367102	3.75243	0.263724	0.132814
															3.89275	4.18996	3.34539	3.75607	0.453498	0.370559	3.75706	0.265602	0.13376
															3.89743	4.19067	3.34596	3.76007	0.450581	0.368175	3.76107	0.265831	0.133875
															3.90144	4.19578	3.35004	3.76407	0.44994	0.367652	3.76573	0.26581	0.133864
															3.90607	4.1991	3.35269	3.76807	0.455395	0.372109	3.77038	0.267896	0.134914
															3.9101	4.20124	3.3544	3.77273	0.452025	0.369356	3.77438	0.266087	0.134004
															3.91476	4.20389	3.35651	3.77735	0.455373	0.372091	3.77904	0.267058	0.134493
															3.91943	4.20566	3.35793	3.78139	0.455873	0.3725	3.78368	0.266698	0.134311
															3.92343	4.20866	3.36033	3.78602	0.455925	0.372542	3.7877	0.268788	0.135364
															3.92809	4.21027	3.36161	3.79001	0.455269	0.372006	3.79233	0.267185	0.134556
															3.9321	4.21676	3.36679	3.79403	0.458135	0.374348	3.79634	0.267476	0.134703
															3.93675	4.21851	3.36819	3.79866	0.45648	0.372996	3.80099	0.26876	0.13535
															3.94077	4.22232	3.37123	3.80265	0.456971	0.373397	3.80566	0.268329	0.135133
															3.94542	4.2263	3.37441	3.80665	0.458987	0.375045	3.80966	0.267439	0.134684
															3.95008	4.22755	3.37541	3.81128	0.45673	0.3732	3.81428	0.268552	0.135245
															3.95409	4.23178	3.37878	3.8153	0.462059	0.377555	3.8183	0.267744	0.134838
															3.95876	4.23232	3.37922	3.81929	0.462171	0.377646	3.82295	0.268798	0.135369
															3.9634	4.23702	3.38296	3.82396	0.45772	0.374009	3.8276	0.27088	0.136418
															3.96743	4.24001	3.38535	3.82862	0.460452	0.376241	3.8316	0.271696	0.136828
															3.97206	4.24185	3.38682	3.83326	0.458962	0.375024	3.83625	0.270984	0.13647
															3.97673	4.24694	3.39088	3.83726	0.461557	0.377144	3.84024	0.271607	0.136784
															3.98074	4.2476	3.39142	3.84126	0.460479	0.376263	3.84424	0.271488	0.136724
															3.98541	4.25346	3.39609	3.84526	0.45896	0.375022	3.84888	0.271547	0.136753
															3.99007	4.25563	3.39783	3.84926	0.462309	0.377758	3.8529	0.273995	0.137986
															3.99473	4.25919	3.40067	3.8539	0.46191	0.377433	3.85753	0.274519	0.13825
															3.99874	4.26153	3.40254	3.8579	0.462216	0.377683	3.86153	0.274476	0.138228
															4.00275	4.26332	3.40396	3.86193	0.465006	0.379962	3.86553	0.274086	0.138032
															4.00741	4.26755	3.40735	3.86655	0.46323	0.378511	3.87017	0.272785	0.137377
															4.01142	4.26964	3.40902	3.87055	0.4647	0.379712	3.87416	0.274248	0.138114
															4.01607	4.27345	3.41205	3.87456	0.464711	0.379721	3.87882	0.274172	0.138075
															4.02008	4.27651	3.41449	3.87921	0.46739	0.38191	3.88345	0.275906	0.138949
															4.0241	4.27771	3.41546	3.88387	0.466095	0.380852	3.88746	0.276039	0.139015
															4.02874	4.28128	3.41831	3.88852	0.467911	0.382336	3.8921	0.275436	0.138712
															4.03342	4.28402	3.42049	3.8932	0.46785	0.382286	3.8961	0.275006	0.138495
															4.03742	4.28754	3.4233	3.89785	0.467023	0.38161	3.90009	0.275768	0.138879
															4.04208	4.28958	3.42493	3.90251	0.468709	0.382988	3.90409	0.276401	0.139198
															4.04675	4.29349	3.42806	3.9065	0.46953	0.383659	3.90809	0.275959	0.138975
															4.05075	4.29667	3.43059	3.91115	0.469393	0.383547	3.91274	0.275856	0.138924
															4.05542	4.30045	3.43361	3.91515	0.470565	0.384504	3.9174	0.278222	0.140115
															4.06008	4.3015	3.43445	3.9198	0.471327	0.385127	3.9214	0.277349	0.139675
															4.06474	4.30416	3.43657	3.92446	0.471359	0.385153	3.92606	0.277997	0.140002
															4.06876	4.30798	3.43962	3.92846	0.471729	0.385456	3.93006	0.27815	0.140079
															4.07341	4.3109	3.44196	3.93312	0.471243	0.385059	3.93472	0.277129	0.139565
															4.07741	4.3147	3.44499	3.93775	0.474307	0.387563	3.93935	0.278131	0.140069
															4.08208	4.31852	3.44804	3.94176	0.473149	0.386616	3.94336	0.277571	0.139787
															4.08672	4.31963	3.44892	3.9464	0.472396	0.386	3.94801	0.279133	0.140574
															4.09073	4.32613	3.45412	3.95041	0.475884	0.388851	3.95266	0.279732	0.140875
															4.09474	4.32609	3.45408	3.9544	0.475947	0.388903	3.95667	0.279833	0.140926
															4.09938	4.32989	3.45712	3.95906	0.475697	0.388698	3.96131	0.277687	0.139846
															4.10339	4.33186	3.45869	3.96306	0.476979	0.389746	3.96531	0.279192	0.140603
															4.10805	4.33447	3.46077	3.96772	0.476149	0.389067	3.9693	0.280552	0.141288
															4.11205	4.33599	3.46199	3.97171	0.478101	0.390663	3.97395	0.280902	0.141464
															4.11607	4.33994	3.46514	3.97638	0.47705	0.389804	3.97795	0.281247	0.141638
															4.12073	4.34328	3.46781	3.98103	0.479176	0.391541	3.98194	0.2804	0.141212
															4.12539	4.34773	3.47136	3.98503	0.480292	0.392453	3.98659	0.282043	0.142039
															4.13006	4.35152	3.47439	3.98968	0.480992	0.393025	3.99059	0.280926	0.141477
															4.13406	4.35367	3.4761	3.99435	0.480777	0.392849	3.99523	0.2825	0.142269
															4.13808	4.35751	3.47917	3.99834	0.4795	0.391805	3.99924	0.281928	0.141981
															4.14273	4.35793	3.4795	4.003	0.479958	0.39218	4.00388	0.281883	0.141959
															4.14674	4.36215	3.48287	4.00699	0.479455	0.391769	4.00787	0.28214	0.142088
															4.15141	4.36512	3.48525	4.011	0.481223	0.393214	4.01188	0.280763	0.141395
															4.15606	4.36643	3.4863	4.01565	0.481982	0.393834	4.01652	0.281991	0.142013
															4.16009	4.37174	3.49053	4.01964	0.482171	0.393988	4.02116	0.284503	0.143278
															4.16472	4.37351	3.49195	4.02431	0.482901	0.394585	4.02517	0.284167	0.143109
															4.16873	4.377	3.49473	4.02896	0.483167	0.394802	4.02981	0.284284	0.143168
															4.17275	4.37898	3.49631	4.03297	0.484114	0.395576	4.03382	0.286321	0.144194
															4.1774	4.38382	3.50017	4.03761	0.484887	0.396207	4.03782	0.285595	0.143828
															4.1814	4.38447	3.50069	4.04162	0.484002	0.395484	4.04247	0.285529	0.143795
															4.18541	4.38616	3.50205	4.04625	0.484912	0.396228	4.04646	0.285871	0.143967
															4.19006	4.39032	3.50536	4.05026	0.485847	0.396992	4.05112	0.286157	0.144111
															4.19408	4.39524	3.5093	4.05425	0.485401	0.396627	4.05577	0.286178	0.144122
															4.19874	4.39676	3.51051	4.05891	0.486832	0.397797	4.05977	0.285494	0.143777
															4.2034	4.40129	3.51412	4.06358	0.487282	0.398165	4.06442	0.284964	0.14351
															4.20806	4.40275	3.5153	4.06823	0.488602	0.399243	4.06843	0.287509	0.144792
															4.21206	4.40513	3.51719	4.07286	0.48898	0.399552	4.07307	0.286859	0.144465
															4.21607	4.40786	3.51937	4.07688	0.489286	0.399802	4.07773	0.287462	0.144768
															4.22072	4.41283	3.52334	4.08153	0.488899	0.399485	4.08239	0.287839	0.144958
															4.22473	4.41485	3.52495	4.08619	0.491909	0.401945	4.08703	0.287696	0.144886
															4.22875	4.41703	3.52669	4.09019	0.489784	0.400209	4.09105	0.289742	0.145917
															4.23338	4.42211	3.53075	4.09484	0.492844	0.402709	4.0957	0.28944	0.145764
															4.23739	4.42305	3.5315	4.09951	0.492613	0.40252	4.10034	0.290088	0.146091
															4.24139	4.42449	3.53265	4.10415	0.493071	0.402895	4.10434	0.291581	0.146843
															4.24605	4.4303	3.53729	4.10814	0.493864	0.403543	4.10898	0.291117	0.146609
															4.25005	4.43	3.53705	4.11216	0.492369	0.402321	4.113	0.291985	0.147046
															4.25407	4.43361	3.53993	4.1168	0.495926	0.405227	4.11699	0.292058	0.147083
															4.25872	4.43685	3.54252	4.12082	0.49628	0.405517	4.12163	0.293753	0.147937
															4.26273	4.4379	3.54335	4.12546	0.497359	0.406399	4.12563	0.29182	0.146963
															4.26739	4.4415	3.54623	4.13013	0.496964	0.406076	4.12962	0.291318	0.14671
															4.27205	4.44525	3.54923	4.13413	0.496502	0.405698	4.13427	0.294083	0.148103
															4.27607	4.44738	3.55092	4.13876	0.496978	0.406087	4.13827	0.292161	0.147135
															4.28071	4.45005	3.55305	4.14278	0.497445	0.406469	4.14292	0.294865	0.148496
															4.28474	4.45423	3.55639	4.14678	0.496922	0.406041	4.14692	0.294606	0.148366
															4.28939	4.4568	3.55845	4.15141	0.497368	0.406405	4.15158	0.293174	0.147645
															4.29339	4.46118	3.56194	4.15541	0.498559	0.407379	4.15621	0.295379	0.148756
															4.29741	4.46389	3.56411	4.15941	0.498002	0.406924	4.16021	0.295168	0.148649
															4.30204	4.46495	3.56495	4.16341	0.500062	0.408607	4.16485	0.298308	0.15023
															4.30606	4.46884	3.56806	4.16741	0.499326	0.408006	4.16885	0.295543	0.148838
															4.31007	4.47184	3.57046	4.1714	0.499938	0.408506	4.17285	0.294037	0.148079
															4.31473	4.47362	3.57187	4.17606	0.500456	0.408929	4.17749	0.295528	0.14883
															4.3194	4.47578	3.5736	4.18005	0.501064	0.409426	4.1815	0.297417	0.149782
															4.32405	4.4812	3.57793	4.1847	0.504502	0.412235	4.18614	0.296957	0.14955
															4.32806	4.48465	3.58068	4.1887	0.503077	0.411071	4.19079	0.298272	0.150212
															4.33208	4.48557	3.58142	4.1927	0.502534	0.410627	4.1948	0.296473	0.149306
															4.33672	4.48921	3.58432	4.19735	0.503206	0.411176	4.19879	0.29651	0.149325
															4.34073	4.49071	3.58552	4.20135	0.50299	0.411	4.20279	0.298638	0.150396
															4.34539	4.49402	3.58816	4.20599	0.502797	0.410842	4.20679	0.29686	0.149501
															4.34939	4.49663	3.59024	4.21065	0.505949	0.413418	4.21144	0.297872	0.150011
															4.35339	4.49937	3.59244	4.21464	0.505025	0.412662	4.21546	0.299621	0.150892
															4.35805	4.50212	3.59463	4.21929	0.505729	0.413238	4.22007	0.298637	0.150396
															4.36205	4.50541	3.59726	4.2233	0.507106	0.414363	4.22407	0.299339	0.15075
															4.36607	4.50835	3.5996	4.22729	0.50763	0.414791	4.22808	0.300177	0.151172
															4.37071	4.51093	3.60166	4.23195	0.507525	0.414706	4.23208	0.298286	0.150219
															4.37471	4.51331	3.60357	4.23595	0.507472	0.414661	4.23672	0.300933	0.151553
															4.37936	4.51762	3.60701	4.2406	0.508674	0.415644	4.24072	0.30138	0.151778
															4.38403	4.51747	3.60689	4.24459	0.510289	0.416964	4.24535	0.300398	0.151283
															4.38804	4.5218	3.61035	4.24859	0.509712	0.416492	4.24937	0.301903	0.152041
															4.39271	4.5243	3.61234	4.25325	0.509282	0.416141	4.25336	0.300948	0.15156
															4.39739	4.5269	3.61442	4.25725	0.510624	0.417238	4.25736	0.301331	0.151753
															4.40204	4.53117	3.61783	4.26191	0.511277	0.417771	4.26135	0.302019	0.152099
															4.40668	4.53439	3.6204	4.26591	0.511334	0.417818	4.26598	0.303843	0.153018
															4.41072	4.53859	3.62375	4.26991	0.510882	0.417448	4.26998	0.305799	0.154003
															4.41537	4.5398	3.62472	4.27455	0.514066	0.42005	4.27398	0.303894	0.153044
															4.41939	4.54352	3.62769	4.27921	0.513122	0.419279	4.27797	0.303067	0.152627
															4.42405	4.54521	3.62904	4.28322	0.514234	0.420187	4.28196	0.303785	0.152989
															4.42872	4.54775	3.63106	4.28786	0.513416	0.419519	4.2866	0.303902	0.153048
															4.43274	4.55155	3.6341	4.29187	0.513603	0.419672	4.29124	0.304947	0.153574
															4.43737	4.5544	3.63637	4.29586	0.514807	0.420656	4.29525	0.306508	0.15436
															4.44137	4.55917	3.64018	4.3005	0.514849	0.420689	4.2999	0.306058	0.154134
															4.44539	4.5611	3.64172	4.30452	0.517105	0.422533	4.30455	0.307826	0.155024
															4.45003	4.56409	3.64411	4.30917	0.51714	0.422562	4.30855	0.306943	0.154579
															4.45405	4.56641	3.64596	4.31318	0.515592	0.421297	4.31321	0.306004	0.154106
															4.45871	4.56808	3.6473	4.31782	0.517876	0.423163	4.31788	0.307171	0.154694
															4.46337	4.57137	3.64993	4.32248	0.518116	0.423359	4.32253	0.306227	0.154218
															4.46739	4.57356	3.65167	4.32648	0.518676	0.423817	4.32718	0.308604	0.155416
															4.47205	4.57622	3.6538	4.33112	0.521732	0.426314	4.33118	0.307746	0.154984
															4.47606	4.57983	3.65668	4.33512	0.519223	0.424263	4.33584	0.309264	0.155748
															4.48006	4.58176	3.65822	4.33912	0.519613	0.424582	4.33984	0.311696	0.156973
															4.48471	4.58528	3.66103	4.34374	0.522625	0.427044	4.3445	0.309728	0.155982
															4.48871	4.58742	3.66274	4.34776	0.521832	0.426395	4.34915	0.312515	0.157385
															4.49337	4.59144	3.66594	4.35243	0.522911	0.427277	4.35316	0.310756	0.156499
															4.49738	4.59351	3.6676	4.35706	0.522462	0.42691	4.35779	0.310807	0.156525
															4.50139	4.59664	3.6701	4.36108	0.524092	0.428242	4.3618	0.311371	0.156809
															4.50602	4.59713	3.67049	4.36507	0.525619	0.42949	4.3658	0.311598	0.156924
															4.5107	4.60083	3.67344	4.36973	0.524152	0.428292	4.37043	0.311144	0.156695
															4.5147	4.60362	3.67567	4.37373	0.524803	0.428823	4.37444	0.31104	0.156642
															4.51935	4.60619	3.67772	4.37837	0.524256	0.428376	4.37908	0.312419	0.157337
															4.52337	4.6094	3.68028	4.38304	0.524198	0.428329	4.38375	0.31204	0.157146
															4.52738	4.61208	3.68242	4.3877	0.524903	0.428905	4.38841	0.311195	0.15672
															4.53204	4.61688	3.68626	4.39237	0.525195	0.429143	4.39306	0.3142	0.158234
															4.5367	4.61776	3.68696	4.39636	0.526645	0.430329	4.39705	0.314568	0.158419
															4.54136	4.62244	3.6907	4.40101	0.525939	0.429752	4.40168	0.315348	0.158812
															4.54537	4.62584	3.69342	4.40502	0.528387	0.431752	4.40569	0.31538	0.158828
															4.55004	4.62832	3.69539	4.40967	0.530025	0.43309	4.40969	0.314588	0.158429
															4.55404	4.63015	3.69686	4.41432	0.529211	0.432425	4.41434	0.315452	0.158864
															4.55871	4.63313	3.69923	4.41834	0.529108	0.432341	4.41833	0.316193	0.159238
															4.56337	4.6355	3.70112	4.42298	0.531983	0.43469	4.42299	0.315751	0.159015
															4.56737	4.63925	3.70412	4.42698	0.530418	0.433412	4.42763	0.318091	0.160193
															4.57137	4.63998	3.7047	4.43098	0.529892	0.432981	4.43163	0.317927	0.160111
															4.57602	4.64363	3.70762	4.43562	0.531609	0.434384	4.43627	0.316196	0.159239
															4.58005	4.64621	3.70968	4.43963	0.532827	0.43538	4.44027	0.318035	0.160165
															4.58405	4.64936	3.7122	4.44427	0.532904	0.435443	4.44426	0.318434	0.160366
															4.5887	4.65195	3.71426	4.44827	0.533164	0.435655	4.44891	0.318242	0.160269
															4.59272	4.65305	3.71514	4.45226	0.533048	0.435561	4.45292	0.319452	0.160878
															4.59737	4.65685	3.71818	4.45691	0.535783	0.437795	4.45756	0.316732	0.159509
															4.60137	4.65924	3.72008	4.46093	0.536629	0.438487	4.46223	0.32135	0.161835
															4.60537	4.66277	3.7229	4.46558	0.53676	0.438594	4.4669	0.318999	0.160651
															4.60937	4.66622	3.72565	4.47023	0.537446	0.439154	4.47154	0.320626	0.16147
															4.61337	4.66656	3.72593	4.47424	0.536927	0.43873	4.47555	0.322325	0.162326
															4.61804	4.66983	3.72853	4.47888	0.538915	0.440355	4.48019	0.321685	0.162003
															4.6227	4.67377	3.73168	4.48353	0.539523	0.440851	4.48419	0.322177	0.162251
															4.62671	4.67703	3.73429	4.48753	0.538318	0.439866	4.48819	0.319534	0.16092
															4.63137	4.67907	3.73592	4.49218	0.53785	0.439484	4.49284	0.321397	0.161858
															4.63604	4.68127	3.73767	4.49618	0.540194	0.441399	4.4975	0.322931	0.162631
															4.64069	4.68525	3.74085	4.50019	0.539722	0.441014	4.50149	0.321258	0.161788
															4.64535	4.68933	3.74411	4.50482	0.538616	0.44011	4.50613	0.323105	0.162718
															4.64938	4.69198	3.74622	4.50883	0.539872	0.441137	4.51014	0.321543	0.161932
															4.65401	4.69321	3.7472	4.51348	0.540936	0.442006	4.51478	0.322822	0.162576
															4.65801	4.69639	3.74974	4.51749	0.540669	0.441788	4.51879	0.325384	0.163866
															4.66202	4.69989	3.75254	4.52215	0.543447	0.444058	4.52344	0.324636	0.16349
															4.66602	4.69985	3.7525	4.5268	0.544331	0.444779	4.52809	0.325534	0.163942
															4.67069	4.70356	3.75547	4.53081	0.544144	0.444627	4.5321	0.322789	0.162559
															4.67534	4.70831	3.75926	4.53546	0.543253	0.443899	4.53675	0.325216	0.163781
															4.67935	4.70822	3.75919	4.53946	0.545005	0.445331	4.5414	0.326198	0.164276
															4.68335	4.71293	3.76295	4.54347	0.545776	0.44596	4.54539	0.325592	0.163971
															4.68735	4.71536	3.76489	4.5481	0.544262	0.444724	4.54938	0.32755	0.164957
															4.69136	4.71917	3.76793	4.5521	0.545327	0.445594	4.55402	0.326591	0.164474
															4.69536	4.72172	3.76997	4.5561	0.546707	0.446721	4.55802	0.327559	0.164962
															4.70002	4.72318	3.77113	4.56073	0.54782	0.447631	4.56266	0.32827	0.16532
															4.70403	4.72736	3.77447	4.56475	0.548272	0.448	4.56665	0.326227	0.164291
															4.70803	4.73073	3.77716	4.56939	0.546128	0.446248	4.57066	0.326497	0.164427
															4.71268	4.73139	3.77769	4.57341	0.548606	0.448273	4.57531	0.328488	0.165429
															4.7167	4.73684	3.78204	4.57807	0.548748	0.448389	4.57931	0.329238	0.165807
															4.72136	4.73913	3.78387	4.58272	0.549642	0.449119	4.58396	0.328426	0.165398
															4.72602	4.74183	3.78602	4.58672	0.549375	0.448901	4.5886	0.329729	0.166054
															4.73002	4.74406	3.7878	4.59135	0.550591	0.449895	4.59262	0.329926	0.166154
															4.73469	4.74722	3.79032	4.59535	0.550354	0.449701	4.59726	0.329984	0.166183
															4.7387	4.75076	3.79316	4.59938	0.54968	0.44915	4.60125	0.33063	0.166508
															4.74336	4.75233	3.7944	4.60402	0.551348	0.450514	4.60526	0.331044	0.166717
															4.74802	4.75517	3.79668	4.60867	0.551773	0.450861	4.60925	0.330862	0.166625
															4.75203	4.75567	3.79707	4.61267	0.551638	0.450751	4.61391	0.330321	0.166352
															4.75669	4.76254	3.80256	4.6173	0.554065	0.452734	4.61854	0.329957	0.166169
															4.7607	4.76246	3.8025	4.62131	0.555397	0.453822	4.62255	0.331703	0.167049
															4.76536	4.7663	3.80556	4.6253	0.553399	0.45219	4.62654	0.331264	0.166827
															4.77001	4.76804	3.80695	4.62995	0.556627	0.454827	4.63119	0.332717	0.167559
															4.77402	4.7697	3.80827	4.63397	0.557664	0.455675	4.63521	0.332956	0.16768
															4.77868	4.77461	3.8122	4.63861	0.556821	0.454986	4.63985	0.334299	0.168356
															4.78333	4.77364	3.81142	4.64262	0.558683	0.456507	4.64384	0.33465	0.168532
															4.78734	4.77988	3.8164	4.64727	0.557751	0.455745	4.64851	0.33646	0.169444
															4.79199	4.78188	3.818	4.65194	0.559324	0.457031	4.65315	0.337895	0.170167
															4.79602	4.78341	3.81922	4.65659	0.558729	0.456544	4.65717	0.333909	0.168159
															4.80068	4.78589	3.8212	4.66125	0.556832	0.454995	4.66181	0.337873	0.170155
															4.80534	4.78656	3.82174	4.66526	0.558349	0.456234	4.66581	0.336601	0.169515
															4.80934	4.79063	3.82499	4.6699	0.557388	0.455449	4.67046	0.336398	0.169413
															4.814	4.79261	3.82657	4.67454	0.560062	0.457634	4.67509	0.336536	0.169482
															4.81802	4.79348	3.82726	4.67856	0.562176	0.459361	4.6791	0.33658	0.169505
															4.82269	4.7961	3.82935	4.68321	0.562316	0.459475	4.6831	0.339084	0.170766
															4.82736	4.79587	3.82917	4.68721	0.564294	0.461092	4.68774	0.336484	0.169456
															4.83202	4.80048	3.83285	4.69122	0.562617	0.459722	4.69173	0.336929	0.16968
															4.83666	4.80096	3.83323	4.69585	0.565457	0.462042	4.6964	0.340968	0.171714
															4.84069	4.8041	3.83574	4.69986	0.563772	0.460665	4.70103	0.339822	0.171137
															4.84535	4.8074	3.83838	4.70385	0.564555	0.461305	4.70503	0.343102	0.172789
															4.85001	4.80846	3.83922	4.70785	0.566467	0.462867	4.70967	0.340512	0.171484
															4.85403	4.81118	3.84139	4.71185	0.566016	0.462499	4.71369	0.342242	0.172356
															4.85868	4.81485	3.84432	4.71585	0.565997	0.462484	4.71768	0.341026	0.171743
															4.86269	4.81663	3.84575	4.72049	0.567478	0.463693	4.72233	0.338777	0.170611
															4.86735	4.8169	3.84596	4.72449	0.568356	0.464411	4.72699	0.340957	0.171709
															4.87135	4.81933	3.8479	4.72914	0.567514	0.463723	4.73163	0.343354	0.172916
															4.87536	4.82274	3.85062	4.73314	0.568604	0.464613	4.73563	0.344243	0.173363
															4.87937	4.8222	3.85019	4.73714	0.570211	0.465926	4.73963	0.343868	0.173175
															4.88402	4.82669	3.85378	4.74179	0.570687	0.466315	4.74362	0.344166	0.173325
															4.88869	4.82877	3.85544	4.74579	0.569285	0.46517	4.74763	0.343815	0.173148
															4.89334	4.8321	3.8581	4.75043	0.571097	0.466651	4.75227	0.345175	0.173833
															4.89735	4.83228	3.85824	4.75508	0.572984	0.468192	4.75693	0.343941	0.173212
															4.90135	4.83508	3.86048	4.75908	0.572841	0.468076	4.76093	0.343323	0.172901
															4.90601	4.83911	3.86369	4.76373	0.573293	0.468445	4.76557	0.34521	0.173851
															4.91003	4.84012	3.8645	4.76775	0.573228	0.468392	4.76958	0.346182	0.17434
															4.91466	4.84445	3.86796	4.7724	0.57299	0.468197	4.77425	0.347332	0.174919
															4.91932	4.84371	3.86737	4.77704	0.576643	0.471182	4.77887	0.34716	0.174833
															4.92333	4.8476	3.87047	4.78106	0.575177	0.469985	4.78288	0.34628	0.174389
															4.92798	4.85296	3.87475	4.7857	0.576485	0.471053	4.78753	0.347993	0.175252
															4.932	4.85479	3.87622	4.7897	0.577869	0.472184	4.79152	0.346326	0.174413
															4.93667	4.85643	3.87752	4.79369	0.576502	0.471067	4.79552	0.346552	0.174527
															4.94133	4.85853	3.8792	4.7977	0.579369	0.47341	4.79951	0.348144	0.175328
															4.94533	4.86283	3.88263	4.80169	0.577345	0.471756	4.80418	0.348783	0.17565
															4.95	4.86379	3.8834	4.80636	0.578512	0.472709	4.80882	0.350582	0.176556
															4.95467	4.86754	3.8864	4.811	0.578736	0.472892	4.81348	0.350543	0.176536
															4.95868	4.86917	3.88769	4.81501	0.578593	0.472776	4.81747	0.350995	0.176764
															4.96334	4.87246	3.89032	4.81965	0.579696	0.473677	4.8221	0.350279	0.176404
															4.96736	4.87633	3.89341	4.82367	0.578123	0.472392	4.82613	0.350169	0.176348
															4.972	4.8796	3.89603	4.82766	0.581198	0.474904	4.83012	0.350974	0.176753
															4.97602	4.88043	3.89668	4.8323	0.581501	0.475152	4.83474	0.349456	0.175989
															4.98002	4.88328	3.89896	4.83698	0.58314	0.476491	4.83874	0.351913	0.177226
															4.98467	4.88458	3.9	4.84161	0.58285	0.476255	4.8434	0.353	0.177774
															4.98869	4.88849	3.90312	4.84563	0.582253	0.475766	4.84803	0.351662	0.1771
															4.99335	4.89051	3.90474	4.85029	0.583146	0.476496	4.85205	0.353365	0.177957
															4.99801	4.89356	3.90717	4.85494	0.584218	0.477372	4.8567	0.352252	0.177397
															5.00201	4.89599	3.90911	4.85895	0.584224	0.477377	4.8607	0.354013	0.178284
															5.00666	4.8968	3.90976	4.86358	0.58737	0.479947	4.86535	0.353567	0.178059
															5.01068	4.90181	3.91376	4.86758	0.58682	0.479498	4.86999	0.354662	0.178611
															5.01469	4.9055	3.9167	4.87158	0.586832	0.479508	4.874	0.354928	0.178745
															5.01933	4.90676	3.91771	4.87622	0.58752	0.48007	4.878	0.352812	0.177679
															5.02335	4.90749	3.91829	4.88025	0.586965	0.479616	4.882	0.356523	0.179548
															5.028	4.91122	3.92127	4.8849	0.589054	0.481323	4.886	0.356361	0.179467
															5.03267	4.9167	3.92564	4.88952	0.589361	0.481574	4.89065	0.356311	0.179441
															5.03667	4.9178	3.92652	4.89353	0.589205	0.481447	4.89465	0.356173	0.179372
															5.04132	4.91842	3.92702	4.89816	0.591661	0.483454	4.89929	0.356662	0.179618
															5.04534	4.92092	3.92901	4.90216	0.592076	0.483793	4.90393	0.356167	0.179369
															5.05	4.92629	3.9333	4.90618	0.591714	0.483497	4.90793	0.355705	0.179136
															5.05464	4.92813	3.93477	4.91082	0.591335	0.483187	4.91193	0.358874	0.180732
															5.05866	4.93006	3.93631	4.91484	0.59229	0.483968	4.91658	0.357538	0.180059
															5.0633	4.93203	3.93788	4.91948	0.592748	0.484342	4.92058	0.357788	0.180185
															5.06732	4.93594	3.941	4.92414	0.59002	0.482113	4.92523	0.358648	0.180618
															5.07132	4.9377	3.94241	4.92814	0.593758	0.485167	4.92923	0.358103	0.180344
															5.07534	4.9396	3.94393	4.93213	0.594964	0.486153	4.93322	0.360677	0.18164
															5.08	4.93995	3.94421	4.93614	0.594699	0.485936	4.93722	0.360784	0.181694
															5.08464	4.94374	3.94724	4.94014	0.595156	0.48631	4.94121	0.360145	0.181372
															5.08864	4.94408	3.9475	4.94478	0.594563	0.485825	4.94585	0.361616	0.182113
															5.09265	4.94768	3.95038	4.9488	0.596286	0.487233	4.94985	0.361146	0.181876
															5.09666	4.95194	3.95378	4.95344	0.597929	0.488575	4.95384	0.361052	0.181829
															5.10067	4.95354	3.95506	4.95809	0.598415	0.488972	4.95847	0.361255	0.181931
															5.10533	4.95545	3.95659	4.96211	0.598838	0.489318	4.96249	0.36333	0.182976
															5.11	4.959	3.95942	4.96674	0.600332	0.490539	4.96648	0.364029	0.183328
															5.11402	4.96175	3.96162	4.97075	0.600306	0.490518	4.97112	0.36278	0.182699
															5.11865	4.96435	3.96369	4.97541	0.603194	0.492878	4.97513	0.364793	0.183713
															5.12332	4.96779	3.96644	4.98004	0.601317	0.491344	4.97976	0.362634	0.182626
															5.12734	4.96993	3.96814	4.98407	0.601938	0.491852	4.98442	0.363769	0.183197
															5.13199	4.97192	3.96974	4.98873	0.602668	0.492448	4.98843	0.365667	0.184153
															5.13599	4.97503	3.97222	4.99273	0.602728	0.492497	4.99308	0.36374	0.183183
															5.14	4.97745	3.97415	4.99736	0.604799	0.494189	4.99708	0.365969	0.184305
															5.14466	4.98264	3.97829	5.00201	0.604775	0.49417	5.00172	0.36458	0.183606
															5.14867	4.98426	3.97959	5.00602	0.602802	0.492558	5.00571	0.365989	0.184315
															5.15333	4.98768	3.98232	5.01066	0.604599	0.494025	5.00972	0.365586	0.184112
															5.15734	4.99003	3.98419	5.01467	0.607729	0.496583	5.01436	0.36582	0.18423
															5.16134	4.9911	3.98505	5.01867	0.608827	0.49748	5.01836	0.365928	0.184284
															5.16599	4.99529	3.98839	5.0233	0.609742	0.498228	5.02237	0.366889	0.184768
															5.17066	4.9965	3.98936	5.0273	0.607471	0.496373	5.027	0.3683	0.185479
															5.17465	4.999	3.99136	5.03131	0.607375	0.496294	5.03101	0.367781	0.185217
															5.17931	5.00276	3.99436	5.03594	0.609593	0.498106	5.03566	0.368494	0.185577
															5.18332	5.00307	3.99461	5.03996	0.606861	0.495874	5.04032	0.368946	0.185804
															5.18797	5.00721	3.99791	5.04462	0.607615	0.49649	5.04433	0.370105	0.186388
															5.19197	5.0097	3.9999	5.04929	0.607001	0.495988	5.04897	0.369286	0.185975
															5.19599	5.01195	4.00169	5.05393	0.608792	0.497452	5.05364	0.370648	0.186662
															5.20063	5.01493	4.00408	5.05792	0.609524	0.49805	5.05829	0.369474	0.18607
															5.20464	5.01916	4.00745	5.06192	0.610902	0.499176	5.06293	0.37013	0.1864
															5.20865	5.02013	4.00823	5.06592	0.611843	0.499945	5.06695	0.371656	0.187169
															5.21267	5.02188	4.00962	5.06991	0.614043	0.501742	5.07159	0.369657	0.186163
															5.21731	5.02492	4.01205	5.07391	0.613922	0.501643	5.07558	0.368273	0.185465
															5.22131	5.02431	4.01157	5.0779	0.613611	0.50139	5.08025	0.37047	0.186572
															5.22597	5.02935	4.01558	5.08257	0.614246	0.501908	5.08489	0.370823	0.18675
															5.22998	5.03167	4.01744	5.08657	0.616086	0.503412	5.08889	0.371733	0.187208
															5.23464	5.03603	4.02092	5.09121	0.614436	0.502064	5.09353	0.373397	0.188046
															5.23865	5.03945	4.02365	5.0952	0.616604	0.503835	5.09754	0.3744	0.188551
															5.24265	5.04054	4.02452	5.09922	0.617216	0.504335	5.1022	0.374156	0.188428
															5.24733	5.04481	4.02793	5.10386	0.616618	0.503847	5.10683	0.375019	0.188863
															5.25133	5.04703	4.02971	5.10787	0.617792	0.504806	5.11084	0.377196	0.189959
															5.25597	5.04647	4.02926	5.11251	0.617749	0.504771	5.11546	0.373843	0.188271
															5.25998	5.05237	4.03397	5.11717	0.618168	0.505113	5.11946	0.374924	0.188815
															5.264	5.05531	4.03631	5.12117	0.618345	0.505258	5.12346	0.375382	0.189045
															5.26866	5.05689	4.03758	5.12583	0.61791	0.504902	5.12745	0.374835	0.18877
															5.27332	5.0598	4.0399	5.12984	0.619673	0.506343	5.13145	0.375081	0.188894
															5.27798	5.062	4.04165	5.13446	0.621373	0.507732	5.13609	0.376191	0.189453
															5.28266	5.06473	4.04384	5.13846	0.621395	0.50775	5.14009	0.375762	0.189237
															5.28667	5.0661	4.04493	5.14247	0.621669	0.507974	5.14409	0.378406	0.190568
															5.29133	5.07001	4.04806	5.14712	0.621293	0.507667	5.14809	0.377524	0.190124
															5.296	5.07323	4.05062	5.15178	0.623769	0.509689	5.15274	0.379333	0.191035
															5.30064	5.07594	4.05279	5.1558	0.622711	0.508826	5.15675	0.37833	0.19053
															5.30466	5.07766	4.05416	5.16042	0.62439	0.510197	5.16139	0.379294	0.191016
															5.30931	5.0795	4.05563	5.16442	0.624615	0.510381	5.16605	0.381135	0.191943
															5.31397	5.08369	4.05897	5.16907	0.625474	0.511083	5.17006	0.381489	0.192121
															5.31798	5.08722	4.06179	5.17371	0.625579	0.511169	5.17469	0.381523	0.192138
															5.32266	5.08776	4.06222	5.17773	0.624994	0.51069	5.17869	0.381323	0.192037
															5.3273	5.09286	4.06629	5.18238	0.627283	0.512561	5.18335	0.382768	0.192765
															5.3313	5.09571	4.06858	5.18639	0.627586	0.512809	5.18799	0.381875	0.192316
															5.33595	5.09709	4.06968	5.19104	0.628683	0.513705	5.192	0.381655	0.192205
															5.33998	5.10022	4.07217	5.1957	0.628876	0.513863	5.19599	0.380585	0.191666
															5.34463	5.10285	4.07428	5.19969	0.63042	0.515124	5.19999	0.379557	0.191148
															5.3493	5.1062	4.07695	5.20369	0.629234	0.514155	5.20398	0.380442	0.191594
															5.3533	5.10699	4.07758	5.20835	0.631262	0.515812	5.20861	0.382903	0.192833
															5.35796	5.10826	4.07859	5.21236	0.629974	0.514759	5.21263	0.382587	0.192674
															5.36197	5.11259	4.08205	5.217	0.631087	0.515669	5.21726	0.382671	0.192716
															5.36597	5.11439	4.08348	5.22101	0.632368	0.516716	5.22125	0.382289	0.192524
															5.37063	5.11624	4.08496	5.22566	0.63035	0.515067	5.22527	0.38318	0.192973
															5.37465	5.1191	4.08725	5.23031	0.632689	0.516978	5.2299	0.384578	0.193677
															5.37866	5.11965	4.08768	5.23432	0.634132	0.518157	5.23456	0.384115	0.193444
															5.3833	5.12255	4.09	5.23897	0.635763	0.51949	5.23855	0.383382	0.193074
															5.38732	5.12463	4.09167	5.24363	0.634297	0.518292	5.24319	0.384372	0.193573
															5.39196	5.12587	4.09265	5.24762	0.634231	0.518239	5.2472	0.385021	0.1939
															5.39596	5.12857	4.09481	5.25228	0.63672	0.520272	5.25183	0.385432	0.194107
															5.39998	5.13139	4.09706	5.25694	0.636017	0.519698	5.25583	0.386434	0.194612
															5.40465	5.13361	4.09883	5.26161	0.63651	0.5201	5.25983	0.386388	0.194588
															5.40865	5.13427	4.09936	5.26626	0.637864	0.521207	5.26383	0.387105	0.194949
															5.41331	5.13829	4.10257	5.27026	0.638975	0.522114	5.2685	0.389426	0.196118
															5.41797	5.14068	4.10448	5.2749	0.637993	0.521313	5.27316	0.385543	0.194163
															5.42198	5.14245	4.10589	5.27889	0.63872	0.521906	5.27779	0.389024	0.195916
															5.42664	5.14703	4.10955	5.28289	0.639827	0.522811	5.2818	0.388925	0.195866
															5.43064	5.14988	4.11183	5.28755	0.638964	0.522105	5.28646	0.389494	0.196153
															5.43464	5.15255	4.11395	5.29155	0.639932	0.522897	5.29045	0.391706	0.197266
															5.43929	5.15532	4.11617	5.2962	0.640463	0.523331	5.29511	0.388318	0.19556
															5.4433	5.15847	4.11868	5.30086	0.643398	0.525728	5.29975	0.391701	0.197264
															5.4473	5.16014	4.12002	5.30549	0.643886	0.526128	5.30375	0.389269	0.196039
															5.4513	5.16261	4.12199	5.3095	0.643324	0.525668	5.30841	0.392775	0.197805
															5.4553	5.16371	4.12286	5.31351	0.645315	0.527295	5.31306	0.391919	0.197374
															5.45931	5.16714	4.1256	5.31816	0.644273	0.526443	5.31708	0.391896	0.197362
															5.46393	5.16972	4.12767	5.32216	0.644754	0.526837	5.32171	0.391286	0.197055
															5.46797	5.17334	4.13055	5.32616	0.644912	0.526966	5.32571	0.390728	0.196774
															5.47261	5.1768	4.13331	5.33081	0.644723	0.526812	5.33036	0.394601	0.198724
															5.47662	5.17953	4.1355	5.3348	0.645238	0.527232	5.33502	0.391431	0.197128
															5.48062	5.17968	4.13561	5.3388	0.646496	0.52826	5.33901	0.391619	0.197222
															5.48529	5.18268	4.13801	5.3428	0.646589	0.528336	5.34301	0.394292	0.198569
															5.48996	5.18489	4.13978	5.3468	0.645749	0.52765	5.34766	0.393359	0.198099
															5.49462	5.18728	4.14168	5.35079	0.647942	0.529442	5.35231	0.395196	0.199024
															5.49863	5.19044	4.14421	5.35545	0.650307	0.531374	5.35696	0.395307	0.19908
															5.50264	5.19199	4.14544	5.36009	0.649491	0.530707	5.36096	0.394422	0.198634
															5.5073	5.1954	4.14817	5.36475	0.650326	0.53139	5.36561	0.394508	0.198678
															5.51131	5.19701	4.14945	5.36877	0.649141	0.530422	5.36962	0.395271	0.199062
															5.51596	5.19847	4.15062	5.37344	0.651025	0.531961	5.37361	0.394464	0.198655
															5.52064	5.20143	4.15298	5.37807	0.650831	0.531802	5.37825	0.394336	0.198591
															5.52464	5.20445	4.15539	5.38208	0.651173	0.532082	5.38224	0.396405	0.199633
															5.52928	5.20894	4.15898	5.38672	0.653316	0.533833	5.3869	0.396257	0.199558
															5.5333	5.20975	4.15963	5.39072	0.652068	0.532813	5.39154	0.398571	0.200724
															5.53731	5.21357	4.16267	5.39473	0.652033	0.532784	5.39555	0.397305	0.200086
															5.54196	5.21406	4.16306	5.39938	0.653311	0.533828	5.4002	0.398875	0.200877
															5.54663	5.21659	4.16508	5.40338	0.653822	0.534246	5.4042	0.398923	0.200901
															5.55128	5.22068	4.16835	5.40802	0.655111	0.5353	5.40819	0.396823	0.199843
															5.5553	5.22451	4.17141	5.41201	0.655726	0.535802	5.41283	0.399515	0.201199
															5.5593	5.22781	4.17404	5.41602	0.656175	0.536169	5.41684	0.399024	0.200952
															5.56396	5.22888	4.1749	5.42067	0.655327	0.535476	5.4215	0.399714	0.201299
															5.56798	5.2306	4.17627	5.42467	0.658274	0.537884	5.42614	0.398995	0.200937
															5.57262	5.2348	4.17962	5.42866	0.657454	0.537214	5.43017	0.399675	0.201279
															5.57663	5.23571	4.18035	5.4333	0.659765	0.539102	5.43479	0.400821	0.201857
															5.58129	5.23928	4.1832	5.43731	0.660636	0.539814	5.43879	0.401029	0.201962
															5.58594	5.2401	4.18386	5.44195	0.659598	0.538966	5.44279	0.402935	0.202922
															5.58996	5.24268	4.18592	5.44662	0.661249	0.540315	5.44743	0.401503	0.2022
															5.59396	5.24591	4.1885	5.45129	0.661155	0.540239	5.45145	0.401968	0.202434
															5.59861	5.24883	4.19083	5.45592	0.662868	0.541638	5.4561	0.405294	0.204109
															5.60261	5.24966	4.19149	5.45994	0.66164	0.540635	5.46074	0.404831	0.203876
															5.60728	5.25189	4.19327	5.46459	0.663338	0.542022	5.46474	0.405203	0.204064
															5.61128	5.25491	4.19569	5.46925	0.66261	0.541427	5.46939	0.405568	0.204247
															5.61529	5.25668	4.1971	5.47325	0.663545	0.542191	5.47339	0.405654	0.204291
															5.61995	5.26075	4.20034	5.47789	0.664887	0.543288	5.47804	0.406497	0.204715
															5.62462	5.26165	4.20106	5.48191	0.665154	0.543506	5.48204	0.406391	0.204662
															5.62928	5.26648	4.20492	5.48592	0.664028	0.542586	5.48604	0.407183	0.205061
															5.63393	5.26638	4.20484	5.49053	0.666988	0.545005	5.49068	0.408686	0.205818
															5.63795	5.26879	4.20677	5.49456	0.666788	0.544841	5.49467	0.407169	0.205054
															5.64261	5.26888	4.20683	5.4992	0.66446	0.542939	5.49867	0.404596	0.203758
															5.64663	5.27254	4.20976	5.50387	0.667218	0.545193	5.50331	0.407439	0.20519
															5.6513	5.27594	4.21247	5.50788	0.668018	0.545846	5.50732	0.406046	0.204488
															5.65595	5.27888	4.21482	5.51251	0.668407	0.546164	5.51197	0.410307	0.206634
															5.65996	5.28093	4.21646	5.51651	0.669358	0.546941	5.51661	0.408378	0.205663
															5.66461	5.28204	4.21734	5.52118	0.669726	0.547242	5.52127	0.409394	0.206174
															5.66862	5.285	4.21971	5.52582	0.670066	0.54752	5.5259	0.40983	0.206394
															5.67263	5.28779	4.22194	5.52983	0.67134	0.54856	5.52992	0.411713	0.207342
															5.67663	5.29064	4.22421	5.53382	0.6693	0.546894	5.53457	0.413427	0.208205
															5.68063	5.29209	4.22536	5.53849	0.672947	0.549874	5.53924	0.411581	0.207276
															5.68528	5.29431	4.22714	5.54313	0.673622	0.550425	5.54388	0.412276	0.207625
															5.68995	5.29716	4.22941	5.54779	0.673353	0.550206	5.54787	0.412733	0.207856
															5.69397	5.30023	4.23187	5.55179	0.675677	0.552105	5.55252	0.413259	0.208121
															5.69862	5.30268	4.23382	5.55578	0.674188	0.550888	5.55653	0.412736	0.207857
															5.70262	5.30366	4.23461	5.55979	0.673355	0.550207	5.56053	0.412256	0.207616
															5.70664	5.30688	4.23718	5.56446	0.674558	0.55119	5.56521	0.413397	0.20819
															5.71128	5.30899	4.23886	5.56907	0.675349	0.551836	5.56983	0.412981	0.207981
															5.71528	5.31061	4.24015	5.57308	0.675655	0.552086	5.57385	0.415287	0.209142
															5.71994	5.31273	4.24185	5.57771	0.6779	0.553921	5.57784	0.415623	0.209311
															5.72395	5.31282	4.24192	5.58171	0.678555	0.554456	5.58247	0.415037	0.209016
															5.72797	5.31583	4.24432	5.58572	0.678311	0.554257	5.58649	0.416888	0.209948
															5.7326	5.3201	4.24773	5.59037	0.67817	0.554141	5.5905	0.415773	0.209387
															5.73728	5.32264	4.24976	5.59439	0.680753	0.556252	5.59512	0.415333	0.209165
															5.74192	5.3224	4.24957	5.59903	0.680125	0.555739	5.59912	0.416318	0.209661
															5.74658	5.32593	4.25239	5.60368	0.681344	0.556735	5.60376	0.416862	0.209935
															5.75059	5.32784	4.25391	5.60768	0.681605	0.556948	5.60775	0.416998	0.210004
															5.75527	5.32943	4.25518	5.61168	0.681167	0.55659	5.61176	0.418188	0.210603
															5.75928	5.33427	4.25905	5.61567	0.683331	0.558358	5.61642	0.419532	0.21128
															5.76392	5.33591	4.26036	5.61968	0.68324	0.558284	5.62043	0.419425	0.211226
															5.76858	5.33916	4.26295	5.62433	0.683124	0.558189	5.62506	0.418624	0.210823
															5.77259	5.34278	4.26584	5.62835	0.685155	0.559849	5.62905	0.421066	0.212053
															5.77661	5.34391	4.26674	5.63299	0.684225	0.559089	5.6337	0.421537	0.21229
															5.78127	5.34758	4.26967	5.63763	0.686441	0.5609	5.63836	0.421554	0.212298
															5.7853	5.34979	4.27143	5.64166	0.686737	0.561141	5.64302	0.421783	0.212413
															5.78994	5.34879	4.27064	5.64631	0.68386	0.558791	5.64701	0.421136	0.212088
															5.79397	5.35138	4.27271	5.6503	0.68747	0.561741	5.65164	0.421503	0.212272
															5.79861	5.3527	4.27376	5.6543	0.686891	0.561267	5.65565	0.422324	0.212686
															5.80327	5.35417	4.27493	5.65893	0.687303	0.561604	5.66029	0.42294	0.212996
															5.80729	5.35642	4.27673	5.66293	0.688671	0.562722	5.66495	0.422958	0.213005
															5.81194	5.35712	4.27729	5.66695	0.690517	0.564231	5.66896	0.424668	0.213866
															5.81594	5.36031	4.27983	5.6716	0.689302	0.563237	5.67361	0.424023	0.213542
															5.82061	5.35985	4.27947	5.6756	0.690153	0.563933	5.67762	0.422397	0.212723
															5.82525	5.36334	4.28226	5.68024	0.690729	0.564404	5.68225	0.42326	0.213157
															5.82928	5.36602	4.2844	5.68491	0.692867	0.56615	5.6869	0.422424	0.212736
															5.83395	5.36825	4.28617	5.68957	0.692059	0.56549	5.69091	0.422555	0.212802
															5.83861	5.36905	4.28682	5.69421	0.694006	0.567081	5.6949	0.423075	0.213064
															5.84262	5.37133	4.28864	5.69822	0.692229	0.565629	5.6989	0.424123	0.213592
															5.84726	5.37243	4.28951	5.70286	0.695382	0.568206	5.7029	0.425269	0.214169
															5.85127	5.37375	4.29057	5.70752	0.695909	0.568636	5.70753	0.425008	0.214038
															5.85592	5.37282	4.28982	5.71218	0.695323	0.568158	5.71154	0.423315	0.213185
															5.85993	5.37039	4.28788	5.71682	0.698052	0.570387	5.71619	0.423677	0.213367
															5.86394	5.37234	4.28944	5.72084	0.697662	0.570069	5.72085	0.425181	0.214125
															5.86859	5.37266	4.2897	5.7255	0.696959	0.569494	5.72485	0.428241	0.215666
															5.87325	5.37268	4.28971	5.73016	0.698818	0.571013	5.7295	0.425636	0.214354
															5.87726	5.37569	4.29212	5.73482	0.697585	0.570006	5.7335	0.426802	0.214941
															5.8819	5.37402	4.29078	5.73946	0.69698	0.569511	5.7375	0.429069	0.216083
															5.88592	5.37508	4.29163	5.74347	0.69571	0.568473	5.74214	0.428204	0.215647
															5.88993	5.37388	4.29067	5.74746	0.698345	0.570627	5.74613	0.428943	0.216019
															5.89393	5.37299	4.28996	5.75147	0.701541	0.573238	5.75079	0.428178	0.215634
															5.89793	5.37034	4.28785	5.75613	0.69714	0.569642	5.75479	0.430717	0.216913
																		5.76077	0.700418	0.57232	5.75945	0.430757	0.216933
																		5.76478	0.700689	0.572542	5.76409	0.429847	0.216475
																		5.76878	0.698532	0.57078	5.7681	0.430887	0.216998
																		5.77343	0.705529	0.576497	5.77273	0.430987	0.217048
																		5.77743	0.7004	0.572306	5.77673	0.4312	0.217156
																		5.78209	0.705848	0.576758	5.78073	0.43142	0.217267
																		5.78673	0.706774	0.577514	5.78538	0.431665	0.21739
																		5.7914	0.703478	0.574821	5.78937	0.431627	0.217371
																		5.79605	0.707471	0.578083	5.79337	0.433725	0.218427
																		5.80004	0.704629	0.575761	5.79799	0.434586	0.218861
																		5.80405	0.707401	0.578026	5.80201	0.432804	0.217964
																		5.80804	0.709637	0.579853	5.80665	0.435551	0.219347
																		5.81204	0.708865	0.579223	5.81065	0.436018	0.219583
																		5.81669	0.709176	0.579477	5.81529	0.434921	0.21903
																		5.82069	0.708306	0.578766	5.8193	0.436976	0.220065
																		5.82534	0.709887	0.580057	5.82395	0.433862	0.218497
																		5.82999	0.710603	0.580643	5.82794	0.435653	0.219399
																		5.83399	0.7129	0.58252	5.83194	0.437198	0.220177
																		5.83801	0.710893	0.58088	5.83594	0.435379	0.219261
																		5.84263	0.711864	0.581673	5.84059	0.436592	0.219871
																		5.84663	0.716403	0.585382	5.84526	0.438171	0.220667
																		5.85126	0.714418	0.58376	5.84926	0.438154	0.220658
																		5.85528	0.716738	0.585656	5.85388	0.437498	0.220328
																		5.85928	0.71509	0.58431	5.85789	0.437838	0.220499
																		5.86394	0.714799	0.584072	5.86189	0.437971	0.220566
																		5.86793	0.718397	0.587011	5.86588	0.437187	0.220171
																		5.87259	0.715506	0.58465	5.86988	0.438963	0.221065
																		5.87724	0.721876	0.589854	5.87452	0.438145	0.220654
																		5.88124	0.715786	0.584878	5.87918	0.43895	0.221059
																		5.88589	0.720423	0.588667	5.88318	0.439765	0.221469
																		5.8899	0.724429	0.59194	5.88782	0.439581	0.221377
																		5.89456	0.719703	0.588079	5.89182	0.439411	0.221291
																		5.89921	0.722924	0.59071	5.89581	0.441941	0.222565
																		5.90323	0.721565	0.5896	5.90046	0.44103	0.222107
																		5.90785	0.721776	0.589773	5.90447	0.439199	0.221184
																		5.91186	0.723776	0.591407	5.9091	0.443456	0.223328
																		5.91587	0.722232	0.590145	5.9131	0.442175	0.222683
																		5.92051	0.724923	0.592344	5.91776	0.442483	0.222838
																		5.92452	0.724446	0.591954	5.92241	0.44455	0.223879
																		5.92917	0.725871	0.593118	5.92707	0.443231	0.223215
																		5.93316	0.727035	0.59407	5.93171	0.444509	0.223858
																		5.93716	0.727514	0.594461	5.93637	0.442013	0.222601
																		5.94115	0.728662	0.595399	5.94038	0.446344	0.224782
																		5.94515	0.728206	0.595027	5.94503	0.445323	0.224269
																		5.94915	0.728382	0.59517	5.94969	0.444914	0.224063
																		5.95378	0.729182	0.595824	5.95368	0.447604	0.225417
																		5.95779	0.729673	0.596225	5.95833	0.445042	0.224127
																		5.96179	0.730884	0.597215	5.96233	0.44776	0.225496
																		5.96644	0.730122	0.596592	5.96698	0.446736	0.22498
																		5.97044	0.731313	0.597565	5.97097	0.448198	0.225716
																		5.97508	0.730219	0.596672	5.97498	0.450422	0.226836
																		5.97973	0.729933	0.596437	5.97962	0.447772	0.225502
																		5.98374	0.729925	0.596431	5.98361	0.449101	0.226171
																		5.98837	0.732571	0.598593	5.98761	0.449376	0.226309
																		5.99239	0.73404	0.599794	5.99227	0.449314	0.226278
																		5.99639	0.733824	0.599617	5.99627	0.451673	0.227466
																		6.00103	0.734682	0.600318	6.00092	0.449475	0.22636
																		6.00503	0.735484	0.600973	6.00557	0.450529	0.22689
																		6.00902	0.736216	0.601572	6.00956	0.450238	0.226744
																		6.01303	0.735763	0.601201	6.01356	0.450831	0.227042
																		6.01703	0.73875	0.603642	6.01756	0.451002	0.227128
																		6.02167	0.73933	0.604116	6.02221	0.450326	0.226788
																		6.02568	0.739295	0.604088	6.02688	0.451791	0.227526
																		6.02967	0.740414	0.605002	6.03151	0.452371	0.227818
																		6.03432	0.738889	0.603756	6.03616	0.454488	0.228884
																		6.03833	0.740518	0.605087	6.04017	0.454976	0.22913
																		6.04298	0.739724	0.604438	6.0448	0.455215	0.22925
																		6.04763	0.740557	0.605118	6.0488	0.454693	0.228987
																		6.05164	0.743426	0.607463	6.05281	0.455848	0.229569
																		6.05564	0.742291	0.606536	6.05681	0.454675	0.228978
																		6.05963	0.742216	0.606474	6.06143	0.454049	0.228663
																		6.06428	0.744843	0.608621	6.06543	0.456029	0.22966
																		6.06828	0.743747	0.607725	6.07008	0.456325	0.229809
																		6.07228	0.743864	0.60782	6.07409	0.457527	0.230414
																		6.07693	0.746364	0.609864	6.07809	0.456749	0.230023
																		6.08093	0.744257	0.608142	6.08274	0.456053	0.229672
																		6.08558	0.745984	0.609553	6.08738	0.456771	0.230033
																		6.09023	0.746026	0.609587	6.09203	0.457188	0.230244
																		6.09423	0.745571	0.609216	6.09603	0.457034	0.230166
																		6.09823	0.746983	0.610369	6.10003	0.458981	0.231147
																		6.10288	0.746358	0.609859	6.10469	0.459447	0.231381
																		6.10688	0.747685	0.610943	6.10869	0.45989	0.231605
																		6.11087	0.748162	0.611333	6.11333	0.461125	0.232226
																		6.1155	0.748642	0.611725	6.11733	0.460922	0.232124
																		6.11952	0.751145	0.61377	6.12133	0.459949	0.231634
																		6.12416	0.749791	0.612664	6.12597	0.463033	0.233187
																		6.12817	0.752281	0.614699	6.12997	0.461729	0.232531
																		6.13217	0.751826	0.614327	6.13399	0.461962	0.232648
																		6.13683	0.753648	0.615816	6.13862	0.459967	0.231643
																		6.14146	0.753656	0.615822	6.14262	0.461879	0.232606
																		6.14547	0.750821	0.613506	6.14726	0.461999	0.232666
																		6.15013	0.75407	0.61616	6.15125	0.461072	0.2322
																		6.15412	0.755252	0.617126	6.15525	0.463076	0.233209
																		6.15813	0.754718	0.616689	6.15991	0.462676	0.233007
																		6.16212	0.754438	0.616461	6.16391	0.463641	0.233493
																		6.16612	0.757751	0.619168	6.1679	0.46455	0.233952
																		6.17077	0.75638	0.618047	6.17254	0.46308	0.233211
																		6.17479	0.757201	0.618718	6.17654	0.46563	0.234495
																		6.17942	0.758078	0.619435	6.18118	0.465987	0.234675
																		6.18342	0.758752	0.619986	6.18519	0.465111	0.234234
																		6.18743	0.759304	0.620437	6.18919	0.464549	0.233951
																		6.19208	0.760945	0.621778	6.19382	0.467345	0.235359
																		6.19672	0.761121	0.621922	6.19781	0.467978	0.235678
																		6.20139	0.761971	0.622616	6.20245	0.468056	0.235717
																		6.20605	0.760983	0.621809	6.20711	0.467841	0.235609
																		6.21071	0.761541	0.622265	6.2111	0.468008	0.235693
																		6.21536	0.763669	0.624003	6.2151	0.468036	0.235707
																		6.21937	0.764703	0.624849	6.21911	0.46886	0.236122
																		6.22402	0.766642	0.626433	6.22376	0.469392	0.23639
																		6.22867	0.764248	0.624477	6.2284	0.468753	0.236068
																		6.23266	0.766907	0.62665	6.2324	0.472213	0.23781
																		6.23666	0.76833	0.627812	6.23641	0.471173	0.237286
																		6.24066	0.765234	0.625283	6.24105	0.470714	0.237056
																		6.24465	0.768723	0.628133	6.24507	0.471103	0.237251
																		6.24928	0.770614	0.629679	6.24971	0.470554	0.236975
																		6.25329	0.768056	0.627589	6.25372	0.471763	0.237584
																		6.25793	0.771617	0.630498	6.25837	0.472531	0.237971
																		6.26259	0.76944	0.628719	6.26299	0.472618	0.238014
																		6.2666	0.772516	0.631233	6.26701	0.473214	0.238315
																		6.2706	0.770702	0.629751	6.27102	0.472976	0.238195
																		6.2746	0.771221	0.630175	6.27566	0.474467	0.238945
																		6.27924	0.773813	0.632293	6.27965	0.474052	0.238737
																		6.2839	0.772748	0.631422	6.28429	0.474595	0.23901
																		6.2879	0.77688	0.634799	6.2883	0.475812	0.239623
																		6.29257	0.772679	0.631366	6.29295	0.474424	0.238924
																		6.29656	0.773111	0.631719	6.29695	0.475557	0.239495
																		6.30056	0.777816	0.635564	6.30094	0.475203	0.239316
																		6.30522	0.774731	0.633043	6.3056	0.476545	0.239992
																		6.30924	0.77575	0.633875	6.31025	0.476202	0.239819
																		6.31387	0.777798	0.635549	6.3149	0.47671	0.240075
																		6.31852	0.776004	0.634083	6.31955	0.476458	0.239948
																		6.32253	0.778512	0.636132	6.32356	0.479497	0.241479
																		6.32653	0.779042	0.636565	6.3282	0.481337	0.242405
																		6.33116	0.780072	0.637407	6.33286	0.479577	0.241519
																		6.33517	0.780308	0.6376	6.33686	0.479331	0.241395
																		6.33982	0.781118	0.638261	6.34148	0.479075	0.241266
																		6.34383	0.779982	0.637333	6.34548	0.481155	0.242314
																		6.34849	0.782033	0.639009	6.34949	0.481041	0.242256
																		6.35316	0.783674	0.64035	6.35349	0.479206	0.241332
																		6.35781	0.781298	0.638408	6.35815	0.481807	0.242642
																		6.36246	0.785553	0.641885	6.36279	0.480906	0.242188
																		6.36711	0.784421	0.64096	6.36678	0.481154	0.242313
																		6.37176	0.787089	0.64314	6.37077	0.482061	0.24277
																		6.37576	0.78556	0.641891	6.37543	0.482493	0.242987
																		6.37977	0.785138	0.641546	6.37944	0.484634	0.244066
																		6.38439	0.787198	0.64323	6.38409	0.483482	0.243486
																		6.3884	0.78635	0.642537	6.38874	0.48534	0.244421
																		6.3924	0.78698	0.643051	6.39274	0.485978	0.244742
																		6.39705	0.787684	0.643627	6.39738	0.483239	0.243363
																		6.40105	0.787783	0.643708	6.40137	0.485146	0.244324
																		6.40505	0.790648	0.646049	6.4054	0.485584	0.244544
																		6.40904	0.790205	0.645687	6.41003	0.48682	0.245167
																		6.41369	0.791735	0.646937	6.41403	0.483778	0.243635
																		6.41835	0.793559	0.648427	6.41869	0.485828	0.244667
																		6.42301	0.795098	0.649685	6.42334	0.485985	0.244746
																		6.42701	0.795083	0.649672	6.42801	0.484774	0.244136
																		6.43168	0.794442	0.649149	6.43266	0.483986	0.243739
																		6.43635	0.793043	0.648006	6.43666	0.485951	0.244729
																		6.44099	0.794632	0.649304	6.44129	0.485296	0.244399
																		6.44499	0.797343	0.651519	6.44529	0.488475	0.246
																		6.44899	0.795931	0.650366	6.44929	0.487227	0.245372
																		6.45362	0.796821	0.651093	6.45393	0.488103	0.245813
																		6.45765	0.797816	0.651906	6.45793	0.487362	0.245439
																		6.4623	0.798424	0.652403	6.46192	0.490287	0.246913
																		6.46629	0.801017	0.654522	6.46655	0.489934	0.246735
																		6.47029	0.800928	0.654449	6.47056	0.489624	0.246579
																		6.47493	0.800046	0.653728	6.4752	0.490867	0.247205
																		6.47893	0.80061	0.654189	6.47985	0.489017	0.246273
																		6.48293	0.800753	0.654306	6.48386	0.490311	0.246925
																		6.48693	0.802477	0.655714	6.48852	0.491778	0.247664
																		6.49093	0.803429	0.656492	6.49318	0.491428	0.247487
																		6.49557	0.801672	0.655057	6.49784	0.492998	0.248278
																		6.50023	0.803581	0.656616	6.50248	0.492969	0.248263
																		6.50424	0.806437	0.65895	6.50649	0.492777	0.248167
																		6.50887	0.807639	0.659932	6.51113	0.492261	0.247907
																		6.51288	0.807053	0.659453	6.51514	0.491004	0.247274
																		6.51754	0.80914	0.661159	6.5198	0.493044	0.248301
																		6.52217	0.807772	0.660041	6.52445	0.493677	0.24862
																		6.5262	0.807448	0.659776	6.52846	0.494803	0.249187
																		6.53083	0.812902	0.664233	6.5331	0.496323	0.249952
																		6.5355	0.809442	0.661405	6.53709	0.496944	0.250265
																		6.54014	0.813214	0.664487	6.54109	0.498294	0.250945
																		6.54414	0.810877	0.662578	6.54574	0.497282	0.250435
																		6.54813	0.808798	0.660879	6.54973	0.496419	0.250001
																		6.55213	0.813653	0.664846	6.55373	0.498697	0.251148
																		6.55612	0.811697	0.663248	6.55837	0.496148	0.249864
																		6.56012	0.812076	0.663558	6.56238	0.498059	0.250827
																		6.56412	0.813428	0.664663	6.56638	0.498597	0.251098
																		6.56811	0.813083	0.664381	6.57101	0.499808	0.251707
																		6.57212	0.812245	0.663696	6.57502	0.501805	0.252713
																		6.57676	0.814804	0.665787	6.57966	0.501385	0.252502
																		6.58077	0.815538	0.666387	6.58368	0.499525	0.251565
																		6.58477	0.814815	0.665795	6.58832	0.502822	0.253226
																		6.58942	0.816288	0.667	6.59231	0.502055	0.252839
																		6.59343	0.817966	0.668371	6.59696	0.502562	0.253095
																		6.59808	0.81747	0.667965	6.60158	0.499984	0.251796
																		6.60272	0.820636	0.670553	6.60559	0.501502	0.252561
																		6.60673	0.819037	0.669246	6.60959	0.503009	0.253319
																		6.61137	0.820244	0.670232	6.61423	0.50188	0.252751
																		6.61538	0.821612	0.67135	6.61825	0.504247	0.253943
																		6.62005	0.820421	0.670377	6.62224	0.50378	0.253708
																		6.62469	0.822409	0.672001	6.62688	0.504022	0.25383
																		6.62936	0.823387	0.6728	6.63089	0.505066	0.254355
																		6.634	0.82345	0.672852	6.63553	0.504789	0.254216
																		6.63799	0.823284	0.672716	6.63952	0.505009	0.254327
																		6.642	0.825394	0.67444	6.64354	0.504307	0.253973
																		6.64664	0.823657	0.673021	6.64817	0.505954	0.254803
																		6.65064	0.825076	0.67418	6.65218	0.507981	0.255824
																		6.6553	0.828013	0.67658	6.65682	0.50819	0.255929
																		6.65994	0.824875	0.674016	6.66082	0.509455	0.256566
																		6.66395	0.828149	0.676691	6.66482	0.507985	0.255826
																		6.66859	0.827905	0.676492	6.66946	0.509123	0.256399
																		6.67261	0.827429	0.676102	6.67346	0.509078	0.256376
																		6.67661	0.82944	0.677746	6.67747	0.509218	0.256446
																		6.68126	0.828697	0.677139	6.68211	0.509906	0.256793
																		6.68592	0.831832	0.6797	6.68611	0.509881	0.25678
																		6.69057	0.830846	0.678895	6.69076	0.510204	0.256943
																		6.69458	0.83284	0.680525	6.69475	0.511871	0.257783
																		6.69857	0.833802	0.681311	6.69875	0.512205	0.257951
																		6.70322	0.833223	0.680837	6.70274	0.510503	0.257094
																		6.70724	0.834747	0.682082	6.70739	0.513594	0.25865
																		6.71188	0.833719	0.681243	6.71203	0.513334	0.258519
																		6.71654	0.83646	0.683483	6.71604	0.514485	0.259099
																		6.7212	0.837382	0.684235	6.72003	0.514573	0.259143
																		6.72585	0.836428	0.683456	6.72468	0.514546	0.25913
																		6.72987	0.837577	0.684395	6.72867	0.515019	0.259368
																		6.73452	0.836812	0.68377	6.73267	0.514225	0.258968
																		6.73917	0.837753	0.684539	6.73667	0.516283	0.260004
																		6.74384	0.839484	0.685953	6.74129	0.516573	0.26015
																		6.74849	0.840925	0.687131	6.74531	0.517664	0.2607
																		6.7525	0.840772	0.687006	6.74995	0.517762	0.26075
																		6.75714	0.842252	0.688215	6.75397	0.517939	0.260839
																		6.76114	0.841897	0.687924	6.75796	0.518402	0.261072
																		6.76514	0.843588	0.689307	6.76261	0.517258	0.260495
																		6.76978	0.84399	0.689635	6.76726	0.518705	0.261224
																		6.77377	0.843357	0.689118	6.7719	0.517274	0.260503
																		6.77778	0.844699	0.690214	6.7759	0.519668	0.261709
																		6.78242	0.84601	0.691286	6.7799	0.51952	0.261635
																		6.78643	0.849063	0.69378	6.78455	0.519863	0.261808
																		6.79108	0.847992	0.692905	6.78856	0.522064	0.262916
																		6.79572	0.848527	0.693343	6.7932	0.521606	0.262685
																		6.79973	0.848151	0.693035	6.7972	0.524215	0.263999
																		6.80438	0.849097	0.693808	6.8012	0.522749	0.263261
																		6.80838	0.849509	0.694145	6.80584	0.524517	0.264151
																		6.81239	0.851156	0.695491	6.80985	0.524353	0.264069
																		6.81703	0.852414	0.696519	6.81384	0.523499	0.263639
																		6.82102	0.852084	0.696249	6.81848	0.525271	0.264531
																		6.82567	0.852914	0.696927	6.82247	0.52641	0.265105
																		6.82967	0.853176	0.697141	6.82646	0.522584	0.263178
																		6.83369	0.854467	0.698196	6.83112	0.525011	0.2644
																		6.83833	0.854088	0.697886	6.83512	0.524861	0.264325
																		6.84233	0.855576	0.699102	6.83977	0.527242	0.265524
																		6.84699	0.856203	0.699615	6.84378	0.526732	0.265267
																		6.85165	0.855615	0.699134	6.84841	0.527308	0.265557
																		6.85567	0.855977	0.69943	6.85307	0.528745	0.26628
																		6.86029	0.856324	0.699713	6.85707	0.527847	0.265828
																		6.8643	0.858118	0.701179	6.86171	0.529723	0.266773
																		6.86831	0.859736	0.702501	6.86573	0.529456	0.266639
																		6.87295	0.860067	0.702772	6.86972	0.529165	0.266492
																		6.87762	0.862899	0.705086	6.87434	0.530919	0.267375
																		6.88226	0.86088	0.703436	6.87835	0.529028	0.266423
																		6.88626	0.861362	0.70383	6.88298	0.53203	0.267935
																		6.89026	0.863792	0.705816	6.88764	0.532047	0.267943
																		6.89491	0.861673	0.704084	6.89165	0.532434	0.268138
																		6.89893	0.864919	0.706736	6.8963	0.532523	0.268183
																		6.90357	0.864564	0.706446	6.90031	0.531938	0.267889
																		6.90822	0.867785	0.709078	6.90495	0.533895	0.268874
																		6.91221	0.865461	0.707179	6.90959	0.533612	0.268732
																		6.91687	0.865848	0.707496	6.9136	0.534466	0.269161
																		6.92088	0.866422	0.707964	6.9176	0.533617	0.268734
																		6.92553	0.86663	0.708135	6.92159	0.535173	0.269518
																		6.93016	0.868173	0.709395	6.9256	0.535557	0.269711
																		6.93417	0.870028	0.710911	6.93023	0.536084	0.269977
																		6.93881	0.869914	0.710818	6.93427	0.534179	0.269017
																		6.94281	0.870347	0.711172	6.9389	0.536069	0.269969
																		6.94681	0.869869	0.710781	6.94353	0.538169	0.271026
																		6.95147	0.871714	0.712289	6.94756	0.537508	0.270693
																		6.95547	0.87372	0.713928	6.95221	0.540195	0.272047
																		6.95947	0.870765	0.711513	6.95685	0.53795	0.270916
																		6.9641	0.873238	0.713534	6.96085	0.539058	0.271474
																		6.9681	0.87389	0.714067	6.96549	0.538457	0.271172
																		6.97212	0.873139	0.713453	6.9695	0.538197	0.27104
																		6.97678	0.876063	0.715842	6.97416	0.539921	0.271909
																		6.98078	0.874923	0.71491	6.97882	0.540429	0.272165
																		6.98542	0.876966	0.71658	6.98282	0.541106	0.272506
																		6.98945	0.878045	0.717462	6.98745	0.542434	0.273175
																		6.99409	0.87811	0.717515	6.99145	0.542348	0.273131
																		6.99873	0.880016	0.719073	6.99609	0.543501	0.273712
																		7.00274	0.878937	0.71819	7.00075	0.541974	0.272943
																		7.00675	0.880889	0.719786	7.00476	0.542273	0.273093
																		7.0114	0.879651	0.718774	7.00939	0.544332	0.27413
																		7.01539	0.880606	0.719555	7.01406	0.542936	0.273427
																		7.02003	0.880363	0.719356	7.01871	0.543967	0.273947
																		7.02404	0.880623	0.719568	7.02336	0.543054	0.273487
																		7.02803	0.883076	0.721573	7.02736	0.545299	0.274617
																		7.03202	0.883592	0.721994	7.03136	0.545715	0.274827
																		7.03603	0.88544	0.723505	7.03601	0.546264	0.275103
																		7.04068	0.886163	0.724095	7.04001	0.546106	0.275024
																		7.04534	0.885187	0.723298	7.04465	0.54875	0.276355
																		7.04933	0.884718	0.722915	7.04864	0.547983	0.275969
																		7.05397	0.888312	0.725851	7.0533	0.548725	0.276342
																		7.05799	0.887177	0.724924	7.05731	0.550446	0.277209
																		7.06262	0.888908	0.726338	7.0613	0.547873	0.275914
																		7.06661	0.888041	0.72563	7.06595	0.549841	0.276905
																		7.07062	0.888891	0.726324	7.06996	0.55189	0.277937
																		7.07526	0.892224	0.729047	7.07461	0.548656	0.276308
																		7.07925	0.88928	0.726642	7.07926	0.548913	0.276437
																		7.08327	0.891478	0.728438	7.08326	0.551524	0.277752
																		7.08792	0.890473	0.727617	7.08791	0.549965	0.276967
																		7.09192	0.889238	0.726608	7.09256	0.55086	0.277418
																		7.09658	0.892019	0.72888	7.09722	0.551788	0.277885
																		7.10123	0.893478	0.730073	7.10187	0.55129	0.277634
																		7.10523	0.894448	0.730865	7.10587	0.5519	0.277942
																		7.10922	0.89435	0.730785	7.11052	0.5543	0.27915
																		7.11323	0.893912	0.730427	7.11452	0.554305	0.279152
																		7.11788	0.895022	0.731334	7.11852	0.553514	0.278754
																		7.12253	0.89516	0.731447	7.12314	0.554563	0.279282
																		7.12654	0.895664	0.731858	7.12717	0.555432	0.27972
																		7.13119	0.897947	0.733724	7.13116	0.554724	0.279363
																		7.13586	0.896203	0.732299	7.13579	0.55714	0.280581
																		7.13987	0.897697	0.73352	7.1398	0.558229	0.281129
																		7.1445	0.8985	0.734176	7.1438	0.556754	0.280386
																		7.1485	0.896523	0.732561	7.14842	0.558518	0.281275
																		7.1525	0.898008	0.733774	7.15244	0.557773	0.280899
																		7.15714	0.900321	0.735663	7.15705	0.556638	0.280328
																		7.16113	0.900461	0.735779	7.16107	0.558215	0.281122
																		7.16514	0.901439	0.736578	7.16573	0.558773	0.281403
																		7.16913	0.902091	0.73711	7.17039	0.561185	0.282617
																		7.1738	0.903352	0.738141	7.17504	0.560885	0.282466
																		7.17844	0.905937	0.740253	7.17903	0.559347	0.281692
																		7.18246	0.905642	0.740012	7.18369	0.560955	0.282501
																		7.1871	0.905391	0.739807	7.18768	0.562609	0.283335
																		7.19175	0.90465	0.739201	7.19233	0.562946	0.283504
																		7.19575	0.904715	0.739254	7.19634	0.563698	0.283883
																		7.19975	0.905249	0.739691	7.201	0.565484	0.284782
																		7.20438	0.905298	0.73973	7.20565	0.563313	0.283689
																		7.20839	0.906998	0.74112	7.20966	0.564614	0.284344
																		7.21303	0.908308	0.74219	7.21428	0.566526	0.285307
																		7.21704	0.908581	0.742413	7.2183	0.565287	0.284683
																		7.22104	0.908822	0.74261	7.22229	0.566543	0.285316
																		7.22503	0.907431	0.741473	7.22693	0.566348	0.285218
																		7.22967	0.909799	0.743409	7.23093	0.566133	0.285109
																		7.23367	0.910571	0.744039	7.23492	0.567521	0.285809
																		7.23768	0.90951	0.743173	7.23957	0.568463	0.286283
																		7.24168	0.912296	0.745449	7.24358	0.569766	0.286939
																		7.24633	0.911684	0.744949	7.24822	0.570057	0.287086
																		7.25102	0.912104	0.745292	7.25222	0.568224	0.286162
																		7.25565	0.913058	0.746071	7.25687	0.570325	0.287221
																		7.25966	0.91289	0.745934	7.26153	0.569892	0.287003
																		7.26367	0.912931	0.745968	7.26552	0.571638	0.287882
																		7.26829	0.916681	0.749032	7.26951	0.571509	0.287817
																		7.27229	0.915809	0.748319	7.27417	0.572402	0.288267
																		7.27629	0.916598	0.748964	7.27816	0.571807	0.287967
																		7.28095	0.918988	0.750917	7.28279	0.57237	0.28825
																		7.28494	0.916449	0.748842	7.2868	0.573085	0.28861
																		7.2896	0.917957	0.750075	7.29145	0.573999	0.289071
																		7.29359	0.918759	0.75073	7.29611	0.574443	0.289294
																		7.2976	0.917574	0.749761	7.30011	0.574646	0.289397
																		7.30225	0.921141	0.752676	7.30475	0.575389	0.289771
																		7.30625	0.9201	0.751826	7.30875	0.574797	0.289472
																		7.31025	0.921814	0.753226	7.31274	0.573748	0.288944
																		7.31489	0.922128	0.753483	7.3174	0.574677	0.289412
																		7.31889	0.921321	0.752823	7.3214	0.576098	0.290128
																		7.32354	0.922285	0.753611	7.32605	0.577003	0.290584
																		7.32821	0.923847	0.754887	7.33005	0.577652	0.29091
																		7.3322	0.924751	0.755626	7.33471	0.578095	0.291133
																		7.33684	0.923732	0.754793	7.33935	0.580904	0.292548
																		7.3415	0.92491	0.755756	7.34336	0.579396	0.291789
																		7.34615	0.927955	0.758244	7.348	0.578024	0.291098
																		7.35081	0.925681	0.756386	7.352	0.579566	0.291874
																		7.35481	0.930502	0.760326	7.35601	0.579016	0.291597
																		7.35881	0.926306	0.756897	7.36066	0.578806	0.291492
																		7.36346	0.930253	0.760122	7.36531	0.580176	0.292181
																		7.36747	0.932677	0.762103	7.3693	0.579519	0.291851
																		7.37211	0.928619	0.758786	7.37396	0.580669	0.29243
																		7.37613	0.931003	0.760734	7.37796	0.582265	0.293233
																		7.38077	0.931776	0.761366	7.38195	0.58208	0.29314
																		7.38478	0.932469	0.761932	7.3866	0.581307	0.292751
																		7.38943	0.934712	0.763765	7.39125	0.582803	0.293504
																		7.39408	0.934813	0.763848	7.3959	0.584321	0.294269
																		7.39809	0.936619	0.765324	7.40057	0.584612	0.294416
																		7.40273	0.934134	0.763293	7.4052	0.582702	0.293453
																		7.40673	0.936012	0.764827	7.4092	0.584287	0.294252
																		7.41075	0.935841	0.764687	7.41322	0.588024	0.296134
																		7.4154	0.936317	0.765077	7.41784	0.587457	0.295848
																		7.41939	0.938347	0.766736	7.42183	0.588047	0.296145
																		7.42405	0.937352	0.765922	7.42584	0.588409	0.296328
																		7.4287	0.942141	0.769836	7.43048	0.58851	0.296379
																		7.43271	0.938177	0.766597	7.43449	0.588307	0.296276
																		7.43671	0.938387	0.766768	7.43848	0.587721	0.295981
																		7.44136	0.941569	0.769368	7.44313	0.589501	0.296878
																		7.44601	0.940815	0.768752	7.44713	0.588724	0.296486
																		7.45065	0.944629	0.771868	7.45177	0.588931	0.29659
																		7.45466	0.942023	0.769739	7.45577	0.587932	0.296088
																		7.45931	0.946011	0.772998	7.45977	0.590464	0.297362
																		7.46332	0.945511	0.772589	7.46442	0.590156	0.297207
																		7.46731	0.945579	0.772645	7.46842	0.590259	0.297259
																		7.47196	0.9484	0.77495	7.47307	0.592389	0.298332
																		7.47661	0.948206	0.774792	7.47706	0.591683	0.297977
																		7.48061	0.948776	0.775257	7.48107	0.591809	0.29804
																		7.48524	0.94669	0.773552	7.48571	0.594776	0.299534
																		7.48926	0.948456	0.774996	7.48971	0.593314	0.298798
																		7.49326	0.951648	0.777604	7.49371	0.59422	0.299254
																		7.49791	0.95069	0.776821	7.49836	0.594239	0.299264
																		7.50191	0.953145	0.778827	7.50301	0.595573	0.299935
																		7.50655	0.953369	0.77901	7.50765	0.595234	0.299765
																		7.51056	0.953187	0.778861	7.51165	0.595906	0.300104
																		7.51456	0.955048	0.780382	7.51566	0.597153	0.300731
																		7.51856	0.954207	0.779695	7.52029	0.595116	0.299705
																		7.52257	0.955696	0.780911	7.52431	0.594903	0.299598
																		7.52721	0.954781	0.780164	7.52896	0.595198	0.299747
																		7.53186	0.95507	0.7804	7.53361	0.597461	0.300886
																		7.53588	0.955657	0.780879	7.5376	0.597553	0.300933
																		7.5405	0.955921	0.781096	7.54225	0.598065	0.30119
																		7.54452	0.958296	0.783036	7.54626	0.598574	0.301447
																		7.54852	0.957142	0.782093	7.55091	0.598787	0.301554
																		7.55315	0.958808	0.783454	7.55555	0.601296	0.302818
																		7.55716	0.961262	0.785459	7.56021	0.602401	0.303374
																		7.56182	0.959747	0.784221	7.56485	0.601537	0.302939
																		7.56648	0.96145	0.785613	7.56885	0.601668	0.303005
																		7.57048	0.962786	0.786705	7.57285	0.602094	0.30322
																		7.57512	0.963072	0.786938	7.57684	0.602023	0.303184
																		7.57913	0.96261	0.786561	7.58084	0.602829	0.30359
																		7.58378	0.965425	0.788861	7.58549	0.602895	0.303623
																		7.58844	0.966685	0.78989	7.59013	0.604787	0.304576
																		7.5931	0.966595	0.789817	7.59414	0.605873	0.305123
																		7.59775	0.967223	0.79033	7.59879	0.606838	0.305609
																		7.60176	0.965112	0.788606	7.60281	0.607391	0.305887
																		7.60642	0.968148	0.791086	7.60745	0.607132	0.305757
																		7.61105	0.968105	0.791051	7.61144	0.606363	0.305369
																		7.61504	0.968702	0.791539	7.61546	0.6068	0.30559
																		7.61904	0.970629	0.793113	7.62007	0.60833	0.30636
																		7.6237	0.969607	0.792278	7.62407	0.606966	0.305673
																		7.6277	0.970181	0.792748	7.62808	0.608636	0.306514
																		7.63235	0.968455	0.791337	7.63273	0.610518	0.307462
																		7.63636	0.97179	0.794062	7.63672	0.609821	0.307111
																		7.641	0.970217	0.792777	7.64071	0.611151	0.307781
																		7.64565	0.971735	0.794017	7.64536	0.61196	0.308188
																		7.64966	0.975144	0.796802	7.64936	0.612342	0.30838
																		7.65434	0.975406	0.797017	7.65336	0.611343	0.307878
																		7.65835	0.976528	0.797933	7.65736	0.610545	0.307475
																		7.66298	0.974703	0.796443	7.66135	0.610719	0.307563
																		7.66698	0.975572	0.797152	7.66599	0.612293	0.308356
																		7.671	0.976956	0.798283	7.67065	0.613255	0.308841
																		7.67563	0.976983	0.798306	7.6753	0.614855	0.309646
																		7.68028	0.978379	0.799446	7.67996	0.615102	0.30977
																		7.6843	0.97802	0.799153	7.68395	0.614649	0.309542
																		7.68894	0.980312	0.801026	7.6886	0.6129	0.308661
																		7.69294	0.981835	0.80227	7.69259	0.614627	0.309531
																		7.69759	0.981902	0.802325	7.69658	0.615492	0.309967
																		7.70225	0.981704	0.802163	7.70122	0.615234	0.309837
																		7.70627	0.98175	0.802201	7.70523	0.616382	0.310415
																		7.7109	0.982755	0.803022	7.70923	0.617194	0.310824
																		7.71491	0.983589	0.803703	7.71322	0.617539	0.310998
																		7.71891	0.984911	0.804783	7.71788	0.619759	0.312116
																		7.72355	0.986038	0.805704	7.72252	0.61904	0.311754
																		7.72754	0.985954	0.805636	7.72651	0.620714	0.312597
																		7.73219	0.985394	0.805178	7.73052	0.621329	0.312907
																		7.7362	0.986153	0.805799	7.73517	0.620701	0.31259
																		7.7402	0.987958	0.807273	7.73917	0.620759	0.31262
																		7.74482	0.987027	0.806513	7.74382	0.621619	0.313053
																		7.74884	0.987837	0.807174	7.74848	0.619925	0.312199
																		7.75283	0.989823	0.808797	7.75248	0.621933	0.313211
																		7.75746	0.988246	0.807509	7.75712	0.621162	0.312822
																		7.76148	0.987976	0.807288	7.76179	0.624385	0.314446
																		7.76549	0.9898	0.808778	7.7658	0.625495	0.315004
																		7.77014	0.991066	0.809813	7.77043	0.622646	0.31357
																		7.7748	0.992605	0.811071	7.77443	0.623999	0.314251
																		7.77946	0.993906	0.812133	7.77909	0.624413	0.31446
																		7.78345	0.994217	0.812387	7.78373	0.625961	0.315239
																		7.7881	0.994615	0.812712	7.78774	0.626001	0.31526
																		7.7921	0.997949	0.815437	7.7924	0.626331	0.315426
																		7.79677	0.99776	0.815282	7.79705	0.628204	0.316369
																		7.80142	0.996409	0.814178	7.8017	0.628465	0.3165
																		7.80541	0.997953	0.81544	7.8057	0.629631	0.317088
																		7.80941	0.997041	0.814695	7.81035	0.628141	0.316337
																		7.81406	0.997378	0.81497	7.815	0.631196	0.317876
																		7.81807	0.999161	0.816427	7.81901	0.628771	0.316654
																		7.82207	0.999007	0.816302	7.82364	0.629426	0.316984
																		7.82672	0.998686	0.816039	7.82829	0.629217	0.316879
																		7.83072	1.00166	0.818466	7.83228	0.630678	0.317615
																		7.83537	1.0017	0.818502	7.83692	0.631618	0.318088
																		7.83936	1.0041	0.820463	7.84093	0.630179	0.317363
																		7.84336	1.00233	0.819017	7.84493	0.630352	0.317451
																		7.84802	1.0024	0.819076	7.84958	0.630206	0.317377
																		7.85268	1.0044	0.820705	7.85358	0.631889	0.318225
																		7.85732	1.00455	0.820829	7.85822	0.634193	0.319385
																		7.86133	1.00454	0.82082	7.8629	0.631969	0.318265
																		7.86534	1.00379	0.820211	7.86689	0.631648	0.318103
																		7.86996	1.00632	0.822277	7.87153	0.634216	0.319397
																		7.87399	1.00464	0.820904	7.87554	0.633404	0.318988
																		7.87864	1.00683	0.822695	7.87953	0.633406	0.318988
																		7.88326	1.00697	0.822808	7.88418	0.633995	0.319285
																		7.88728	1.0097	0.825035	7.8882	0.634906	0.319744
																		7.89191	1.01053	0.825717	7.89282	0.636177	0.320384
																		7.89592	1.01086	0.825986	7.89682	0.635223	0.319904
																		7.89991	1.01244	0.827274	7.90082	0.636676	0.320635
																		7.90457	1.01159	0.826583	7.90548	0.637046	0.320822
																		7.90858	1.01167	0.826645	7.91014	0.635867	0.320228
																		7.91322	1.01247	0.827299	7.91479	0.637137	0.320868
																		7.91787	1.01319	0.827893	7.91878	0.638166	0.321386
																		7.92189	1.01407	0.828611	7.92277	0.639616	0.322116
																		7.92653	1.0137	0.82831	7.92677	0.638254	0.32143
																		7.93055	1.01578	0.83001	7.93142	0.640646	0.322635
																		7.93519	1.01685	0.830885	7.93542	0.640239	0.32243
																		7.9392	1.01611	0.83028	7.94006	0.64062	0.322622
																		7.94321	1.01696	0.83097	7.94406	0.640994	0.32281
																		7.94785	1.01844	0.832183	7.9487	0.640204	0.322412
																		7.95251	1.01874	0.832425	7.95336	0.642834	0.323737
																		7.95652	1.01831	0.832074	7.95736	0.643313	0.323978
																		7.96116	1.02109	0.834348	7.96199	0.644175	0.324412
																		7.96582	1.02149	0.834673	7.96601	0.64394	0.324294
																		7.97048	1.02223	0.835276	7.97066	0.643294	0.323968
																		7.97447	1.02491	0.837468	7.97529	0.645923	0.325292
																		7.97848	1.02534	0.837818	7.97932	0.642913	0.323776
																		7.98314	1.02654	0.838802	7.98396	0.646371	0.325518
																		7.98779	1.02473	0.837323	7.98796	0.645186	0.324921
																		7.99245	1.02482	0.837396	7.99262	0.64464	0.324646
																		7.9971	1.02689	0.839087	7.99727	0.646534	0.3256
																		8.00109	1.02758	0.839652	8.00126	0.646454	0.32556
																		8.00574	1.02787	0.839887	8.00526	0.646975	0.325822
																		8.00975	1.02958	0.841281	8.00991	0.64732	0.325996
																		8.01375	1.02862	0.840496	8.01391	0.646835	0.325752
																		8.01837	1.03065	0.84216	8.01855	0.650424	0.327559
																		8.02239	1.03122	0.842621	8.02257	0.651313	0.328007
																		8.02703	1.03231	0.843514	8.0272	0.64908	0.326882
																		8.03103	1.03225	0.843462	8.0312	0.65016	0.327426
																		8.03504	1.03188	0.843163	8.0352	0.651686	0.328194
																		8.03903	1.03414	0.845011	8.03985	0.652199	0.328453
																		8.04303	1.03386	0.844778	8.04449	0.652676	0.328693
																		8.04768	1.03375	0.844693	8.0485	0.651624	0.328163
																		8.05232	1.03658	0.847001	8.05316	0.652333	0.328521
																		8.05634	1.03622	0.846709	8.05782	0.652807	0.328759
																		8.06099	1.0384	0.848494	8.06248	0.656112	0.330423
																		8.06499	1.03844	0.848521	8.06713	0.654731	0.329728
																		8.06899	1.03823	0.848354	8.07112	0.655313	0.330021
																		8.07363	1.04015	0.849918	8.07576	0.654434	0.329578
																		8.07764	1.04009	0.849867	8.07976	0.654937	0.329832
																		8.08228	1.04085	0.850493	8.08443	0.656194	0.330465
																		8.08628	1.04358	0.85272	8.08907	0.65607	0.330403
																		8.09029	1.04137	0.850918	8.09309	0.655444	0.330087
																		8.09429	1.04427	0.853283	8.09771	0.656436	0.330587
																		8.09892	1.04375	0.852859	8.10238	0.656375	0.330556
																		8.10293	1.04244	0.851789	8.10703	0.65867	0.331712
																		8.10692	1.04556	0.854339	8.11167	0.659396	0.332078
																		8.11159	1.04546	0.854262	8.11569	0.659907	0.332335
																		8.11625	1.04613	0.854804	8.12034	0.659792	0.332277
																		8.1209	1.04779	0.856162	8.12499	0.660014	0.332389
																		8.12556	1.04764	0.856042	8.12966	0.661723	0.333249
																		8.13021	1.04831	0.856584	8.13429	0.661895	0.333336
																		8.13422	1.0496	0.857645	8.1383	0.661504	0.333139
																		8.13887	1.04859	0.856813	8.14295	0.664192	0.334493
																		8.14352	1.05003	0.857989	8.14695	0.661897	0.333337
																		8.14753	1.04972	0.85774	8.15096	0.662807	0.333795
																		8.15217	1.05215	0.859725	8.15559	0.665022	0.334911
																		8.15682	1.05321	0.860589	8.1596	0.663501	0.334145
																		8.16083	1.05328	0.860646	8.16424	0.666484	0.335647
																		8.16548	1.05408	0.861306	8.16823	0.665998	0.335402
																		8.16948	1.0539	0.861157	8.17225	0.666045	0.335426
																		8.17348	1.05499	0.862046	8.17689	0.666834	0.335823
																		8.17747	1.05655	0.863319	8.18155	0.668501	0.336663
																		8.18213	1.05735	0.863977	8.18554	0.66926	0.337045
																		8.18677	1.0549	0.86197	8.19019	0.668846	0.336836
																		8.19077	1.05622	0.863052	8.19486	0.668681	0.336753
																		8.19477	1.05688	0.863589	8.19951	0.669317	0.337074
																		8.19942	1.05807	0.864565	8.20351	0.669502	0.337167
																		8.20344	1.05729	0.863924	8.2075	0.669427	0.337129
																		8.20808	1.05978	0.865962	8.21214	0.668633	0.336729
																		8.21275	1.06065	0.866671	8.21615	0.670176	0.337506
																		8.21675	1.06023	0.866326	8.22079	0.670528	0.337684
																		8.22141	1.0651	0.870309	8.22546	0.672828	0.338842
																		8.2254	1.06225	0.867974	8.23011	0.673536	0.339198
																		8.2294	1.06378	0.86923	8.23474	0.673577	0.339219
																		8.23405	1.06385	0.869282	8.23875	0.672049	0.338449
[truncated: 4,162 more rows]

## Sheet: Figure 3 
The data in this sheet was used for Figure 3
	weight (g)
		0 min	10 min	20 min	30 min	1 h	2 h	4 h	24 h
Contr	1	0.147	0.533	0.572	0.589	0.598	0.597	0.639	0.623
	2	0.114	0.344	0.444	0.425	0.413	0.437	0.444	0.444
	3	0.121	0.505	0.506	0.519	0.509	0.469	0.516	0.544
	4	0.117	0.445	0.471	0.462	0.457	0.466	0.452	0.501
H2O	1	0.069	0.238	0.308	0.334	0.35	0.367	0.378	0.42
	2	0.067	0.216	0.273	0.312	0.321	0.328	0.359	0.381
	3	0.07	0.227	0.329	0.379	0.401	0.416	0.429	0.473
	4	0.085	0.258	0.304	0.337	0.377	0.367	0.394	0.42
Gly-1	1	0.07	0.222	0.295	0.294	0.316	0.329	0.348	0.369
	2	0.072	0.234	0.304	0.31	0.338	0.348	0.366	0.396
	3	0.078	0.257	0.321	0.343	0.365	0.384	0.422	0.457
	4	0.067	0.229	0.276	0.302	0.314	0.336	0.345	0.382
Gly-2	1	0.076	0.227	0.27	0.293	0.308	0.326	0.339	0.36
	2	0.087	0.272	0.315	0.344	0.365	0.38	0.394	0.412
	3	0.075	0.242	0.295	0.32	0.345	0.372	0.385	0.412
	4	0.075	0.317	0.406	0.429	0.363	0.474	0.501	0.525
Gly-4	1	0.09	0.26	0.302	0.316	0.329	0.342	0.362	0.376
	2	0.088	0.272	0.33	0.368	0.384	0.406	0.425	0.456
	3	0.073	0.222	0.268	0.286	0.315	0.317	0.34	0.351
	4	0.085	0.253	0.3	0.323	0.325	0.349	0.364	0.381
Gly-8	1	0.106	0.258	0.27	0.288	0.3	0.289	0.3	0.307
	2	0.102	0.264	0.285	0.307	0.328	0.329	0.343	0.352
	3	0.109	0.261	0.29	0.309	0.314	0.317	0.328	0.344
	4	0.094	0.252	0.28	0.293	0.329	0.322	0.339	0.342
Gly-16	1	0.137	0.329	0.363	0.378	0.376	0.406	0.411	0.42
	2	0.146	0.346	0.365	0.368	0.385	0.386	0.396	0.409
	3	0.151	0.365	0.403	0.422	0.444	0.414	0.454	0.474
	4	0.148	0.3	0.318	0.321	0.333	0.326	0.346	0.345
Gly-32	1	0.239	0.413	0.407	0.422	0.434	0.417	0.431	0.441
	2	0.287	0.553	0.541	0.553	0.575	0.538	0.567	0.596
	3	0.223	0.425	0.426	0.432	0.436	0.43	0.438	0.451
	4	0.245	0.476	0.453	0.478	0.501	0.47	0.497	0.506

## Sheet: Table 1 and Suppl Fig 1
		The data in this sheet was used for Table 1 and Supplementary Figure 1
	Sample id	Treatment	Thickness (cm)	Volume (cm3)	Weight (g)	Density (kg/m3)	Et	sM	eM
Control	1.1	0	0.573	0.9168	0.5031	548.757	0.497673	5.35603	1.40923
Control	6.2	0	0.606	0.9696	0.6016	620.462	0.590849	6.31948	1.2935
Control	10.3	0	0.485	0.776	0.5653	728.479	0.609135	5.47378	1.05626
Control	16.3	0	0.459	0.7344	0.5305	722.358	0.698553	7.30903	1.4389
Control	222	0	0.700667	1.12107	0.573	511.12	0.250739	3.45561	2.1648
Control	224	0	0.600333	0.960533	0.566	589.256	0.227867	2.7087	1.63638
Control	426	0	0.48	0.768	0.509	662.76	0.580787	6.93658	1.62705
Control	524	0	0.451667	0.722667	0.49	678.044	0.538176	6.77136	1.82396
Control	243	0	0.625	1	0.518	518	0.318832	3.25977	1.26257
Control	2103	0	0.631667	1.01067	0.488	482.85	0.363046	3.77647	1.27067
Control	132	0	0.731	1.1696	0.613	524.111	0.462853	4.13575	1.12342
Control	128	0	0.718333	1.14933	0.532	462.877	0.482888	4.96738	1.30056
H2O1	2.2	1	0.392	0.6272	0.3923	625.478	0.817973	9.39683	1.46185
H2O1	8.1	1	0.351	0.5616	0.4252	757.123	1.34115	13.7457	1.2661
H2O1	12.3	1	0.202	0.3232	0.3377	1044.86	2.16893	21.9441	1.30229
H2O1	15.2	1	0.185	0.296	0.3342	1129.05	2.19302	21.0604	1.18746
H2O1	111	1	0.265667	0.425067	0.369	868.099	1.59224	15.6522	1.30035
H2O1	211	1	0.324667	0.519467	0.38	731.52	1.09938	10.8371	1.3254
H2O1	411	1	0.375	0.6	0.408	680	1.06452	11.0899	1.35443
H2O1	323	1	0.275333	0.440533	0.342	776.332	0.99183	10.4467	1.38573
H2O1	272	1	0.562333	0.899733	0.478	531.269	0.525489	3.30789	0.797351
H2O1	191	1	0.353	0.5648	0.338	598.442	1.51228	9.83037	0.733233
H2O1	194	1	0.284667	0.455467	0.309	678.425	1.82452	11.5312	0.763326
H2O1	264	1	0.492667	0.788267	0.401	508.711	0.579813	5.87074	1.31006
H2O1	193	1	0.304	0.4864	0.312	641.447	1.77559	13.3725	0.935117
H2O1	153	1	0.484667	0.775467	0.402	518.398	0.764973	6.16204	1.01577
H2O1	146	1	0.523667	0.837867	0.43	513.208	0.606839	4.17588	0.777916
Gly1	3.2	3	0.335	0.536	0.4214	786.194	1.05809	10.5588	1.24223
Gly1	5.3	3	0.334	0.5344	0.4729	884.918	1.16889	12.5646	1.59496
Gly1	9.1	3	0.281	0.4496	0.4755	1057.61	1.26271	14.6643	1.88433
Gly1	13.1	3	0.25	0.4	0.4078	1019.5	1.50649	14.3847	1.23589
Gly1	112	3	0.377333	0.603733	0.366	606.228	0.701317	8.16092	1.62224
Gly1	212	3	0.453333	0.725333	0.422	581.801	0.81802	8.45344	1.37761
Gly1	324	3	0.516667	0.826667	0.498	602.419	0.623395	7.33829	1.75516
Gly1	412	3	0.417333	0.667733	0.434	649.96	0.474776	5.4311	1.49365
Gly1	241	3	0.345667	0.553067	0.437	790.14	0.868889	8.384	1.23293
Gly1	127	3	0.432333	0.691733	0.465	672.224	0.989403	10.438	1.53479
Gly1	266	3	0.337667	0.540267	0.393	727.419	1.07115	7.43338	0.978641
Gly1	276	3	0.338333	0.541333	0.458	846.059	0.848113	7.57203	1.0795
Gly2	4.2	4	0.244	0.3904	0.426	1091.19	1.09184	14.4508	3.10204
Gly2	7.3	4	0.255	0.408	0.4748	1163.73	1.08121	13.5163	2.3789
Gly2	12.1	4	0.188	0.3008	0.3764	1251.33	1.32026	18.5445	3.88395
Gly2	13.2	4	0.21	0.336	0.4185	1245.54	1.30692	13.3712	1.75203
Gly2	134	4	0.404	0.6464	0.524	810.644	0.922727	10.7632	1.75208
Gly2	265	4	0.344667	0.551467	0.43	779.739	0.982342	11.1554	1.67594
Gly2	142	4	0.355	0.568	0.45	792.254	0.745785	6.53795	1.12744
Gly2	1210	4	0.390333	0.624533	0.51	816.61	0.929331	10.261	1.6672
Gly4	1.3	5	0.225	0.36	0.4561	1266.94	0.829506	11.0126	2.62368
Gly4	5.1	5	0.28	0.448	0.5603	1250.67	0.767676	11.7563	4.4873
Gly4	9.2	5	0.25	0.4	0.569	1422.5	0.783304	14.1787	5.52775
Gly4	14.2	5	0.257	0.4112	0.512	1245.14	0.850733	12.8923	3.86932
Gly4	2101	5	0.209	0.3344	0.457	1366.63	0.364133	7.70045	6.63598
Gly4	136	5	0.360667	0.577067	0.567	982.555	0.530237	7.13326	2.80656
Gly4	267	5	0.344	0.5504	0.483	877.544	0.668311	8.93302	2.78488
Gly4	274	5	0.385333	0.616533	0.565	916.414	0.711514	7.10115	1.3954
Gly8	4.1	6	0.265	0.424	0.5898	1391.04	0.191413	8.64966	12.5355
Gly8	17.1	6	0.248	0.3968	0.5583	1407.01	0.15794	9.25221	19.6373
Gly8	12.2	6	0.237	0.3792	0.5213	1374.74	0.147225	11.0119	21.2621
Gly8	16.1	6	0.291	0.4656	0.5767	1238.62	0.198434	8.33303	12.8119
Gly8	113	6	0.234667	0.375467	0.525	1398.26	0.0755059	6.18939	16.9782
Gly8	213	6	0.338333	0.541333	0.628	1160.1	0.0432676	4.80129	18.5474
Gly8	325	6	0.313333	0.501333	0.628	1252.66	0.0374	4.85341	20.1935
Gly8	413	6	0.26	0.416	0.511	1228.37	0.194031	6.15452	10.3955
Gly8	232	6	0.358333	0.573333	0.587	1023.84	0.200007	3.58212	3.55098
Gly8	147	6	0.312333	0.499733	0.55	1100.59	0.158731	4.29212	5.87726
Gly8	242	6	0.271667	0.434667	0.594	1366.56	0.025042	3.80873	19.8081
Gly8	135	6	0.361667	0.578667	0.693	1197.58	0.053745	5.70443	17.5118
Gly16	3.1	7	0.339	0.5424	0.7905	1457.41	0.0252083	4.42856	30.1377
Gly16	6.1	7	0.42	0.672	0.9281	1381.1	0.043987	4.67233	22.9567
Gly16	11.3	7	0.347	0.5552	0.8106	1460.01	0.0214636	3.70348	27.5772
Gly16	14.1	7	0.38	0.608	0.8035	1321.55	0.0287628	3.52713	22.0784
Gly16	133	7	0.394	0.6304	0.853	1353.11	0.0112105	3.88034	26.4325
Gly16	273	7	0.479333	0.766933	0.864	1126.56	0.0233811	2.47192	13.8713
Gly16	141	7	0.342667	0.548267	0.702	1280.4	0.0107092	3.52761	23.25
Gly16	246	7	0.345	0.552	0.731	1324.28	0.00680779	2.23847	23.278
Gly32	2.3	8	0.506	0.8096	1.0974	1355.48	0.00419882	1.72833	30.5919
Gly32	8.2	8	0.579	0.9264	1.324	1429.19	0.00261012	2.0096	32.2436
Gly32	10.2	8	0.509	0.8144	1.1874	1458.01	0.00313463	2.17688	33.7163
Gly32	15.1	8	0.414	0.6624	1.0284	1552.54	0.00429957	1.47511	27.8752
Gly32	114	8	0.517667	0.828267	1.071	1293.06	0.00325314	2.00641	29.3672
Gly32	263	8	0.453333	0.725333	1.085	1495.86	0.00305197	1.80349	28.9509
Gly32	131	8	0.570333	0.912533	1.346	1475.01	0.00373442	2.0639	26.6836
Gly32	2106	8	0.507333	0.811733	1.151	1417.95	0.00240672	1.35455	27.2926

## Sheet: Suppl Table 1
The data in this sheet was used for Supplementary Table 1
	Thickness (mm)
	0 h	24 h
Contr	0.755	1.545
	0.54	1.22
	0.735	1.434
	0.664	1.213
H2O	0.171	1.03
	0.196	1.125
	0.166	1.145
	0.2	1.015
Gly-1	0.159	0.94
	0.2	1.13
	0.196	1.131
	0.14	0.91
Gly-2	0.174	0.96
	0.245	1.041
	0.175	1.01
	0.174	1.28
Gly-4	0.21	1.12
	0.19	1.13
	0.18	0.881
	0.175	1.018
Gly-8	0.168	0.812
	0.215	0.845
	0.24	1
	0.203	0.872
Gly-16	0.28	1.065
	0.33	1.105
	0.26	1.12
	0.276	0.995
Gly-32	0.41	1.205
	0.52	1.39
	0.44	1.083
	0.39	1.365
